# Supplementary material for: Trypanosoma cruzi Binds to Cytokeratin through Conserved Peptide Motifs Found in the Laminin-G-Like Domain of the gp85/Trans-sialidase Proteins
Source: PLoS Negl Trop Dis. 2015 Sep 23;9(9):e0004099. doi: 10.1371/journal.pntd.0004099 (PMC4580646; doi:10.1371/journal.pntd.0004099)
Supplement: S1 Table — (XLS) [file pntd.0004099.s001.xls]

## Sheet: Sup. Table I
Suplementary Table I. Multiple Sequence Alignment Grid Profile generated for gp85/TS sequences.
	Alignment Position	Consensus amino acid sequence	Amino acid frequency in position																				Maximum frequency at position
			A	C	D	E	F	G	H	I	K	L	M	N	P	Q	R	S	T	V	W	Y
	1	-	0	0	0	0	0	0	0	0	0	0	0.017094	0	0	0	0	0	0	0	0	0	0.017094
	2	-	0.017094	0	0	0	0	0	0	0	0	0	0	0	0	0	0	0	0	0	0	0	0.017094
	3	-	0.017094	0	0	0	0	0	0	0	0	0	0	0	0	0	0	0	0	0	0	0	0.017094
	4	-	0	0	0	0	0	0.017094	0	0	0	0	0	0	0	0	0	0	0	0	0	0	0.017094
	5	-	0	0	0	0	0	0	0	0	0	0	0.00854701	0	0	0	0	0	0.00854701	0	0	0	0.00854701
	6	-	0	0	0	0	0	0	0	0	0	0.00854701	0	0	0	0	0	0	0	0.00854701	0	0	0.00854701
	7	-	0	0	0	0	0	0	0	0	0	0	0.017094	0	0	0	0	0	0	0	0	0	0.017094
	8	-	0	0	0	0	0	0	0	0	0	0.00854701	0	0	0	0	0	0	0	0.00854701	0	0	0.00854701
	9	-	0	0	0	0	0	0	0	0	0	0	0	0	0	0	0.00854701	0	0	0	0.00854701	0	0.00854701
	10	-	0	0	0	0	0.017094	0	0	0	0	0	0	0	0	0	0	0	0	0	0	0	0.017094
	11	-	0.017094	0	0	0	0	0	0	0	0	0	0	0	0	0	0	0	0	0	0	0	0.017094
	12	-	0	0	0	0	0	0	0	0	0	0.00854701	0	0	0	0	0	0	0	0.00854701	0	0	0.00854701
	13	-	0	0	0	0	0	0	0	0	0	0	0	0	0	0	0	0.017094	0	0	0	0	0.017094
	14	-	0	0	0	0	0	0.00854701	0	0	0	0	0	0	0	0	0	0.00854701	0	0	0	0	0.00854701
	15	-	0	0	0	0	0	0.00854701	0	0	0	0	0	0	0	0	0	0	0	0	0	0	0.00854701
	16	-	0	0	0	0	0	0.00854701	0	0	0	0.00854701	0	0	0	0	0	0	0	0	0	0	0.00854701
	17	-	0	0	0	0	0	0	0	0	0	0	0	0	0	0	0	0	0	0.00854701	0	0.00854701	0.00854701
	18	-	0	0	0	0	0	0	0	0	0	0.00854701	0	0	0	0	0	0	0	0	0	0.00854701	0.00854701
	19	-	0.00854701	0.00854701	0	0	0	0	0	0	0	0	0	0	0	0	0	0	0	0	0	0	0.00854701
	20	-	0	0.017094	0	0	0	0	0	0	0	0	0	0	0	0	0	0	0	0	0	0	0.017094
	21	-	0	0.017094	0	0	0	0	0	0	0	0	0	0	0	0	0	0	0	0	0	0	0.017094
	22	-	0.00854701	0	0	0	0	0	0	0	0	0	0	0	0	0	0	0	0	0.00854701	0	0	0.00854701
	23	-	0.017094	0	0	0	0	0	0	0	0	0	0	0	0	0	0	0	0	0	0	0	0.017094
	24	-	0	0	0	0	0.017094	0	0	0	0	0	0	0	0	0	0	0	0	0	0	0	0.017094
	25	-	0	0	0	0	0.00854701	0	0.00854701	0	0	0	0	0	0	0	0	0	0	0	0	0	0.00854701
	26	-	0	0	0	0	0	0	0	0	0	0	0	0	0.00854701	0	0	0	0.00854701	0	0	0	0.00854701
	27	-	0	0	0	0	0	0	0	0	0	0.017094	0	0	0	0	0	0	0	0	0	0	0.017094
	28	-	0	0	0	0	0.017094	0	0	0	0	0	0	0	0	0	0	0	0	0	0	0	0.017094
	29	-	0	0	0	0	0.017094	0	0	0	0	0	0	0	0	0	0	0	0	0	0	0	0.017094
	30	-	0	0.00854701	0	0	0	0	0	0	0	0	0	0	0	0	0	0	0	0.00854701	0	0	0.00854701
	31	-	0.00854701	0.00854701	0	0	0	0	0	0	0	0	0	0	0	0	0	0	0	0	0	0	0.00854701
	32	-	0	0	0	0	0.017094	0	0	0	0	0	0	0	0	0	0	0	0	0	0	0	0.017094
	33	-	0	0	0	0	0	0	0	0	0	0.00854701	0	0	0.00854701	0	0	0	0	0	0	0	0.00854701
	34	-	0	0	0	0	0	0	0	0	0	0	0	0	0	0.00854701	0	0.00854701	0	0	0	0	0.00854701
	35	-	0	0	0	0.00854701	0	0	0	0	0	0	0	0	0	0	0.00854701	0	0	0	0	0	0.00854701
	36	-	0	0	0	0	0	0.00854701	0	0	0	0	0	0	0	0	0.00854701	0	0	0	0	0	0.00854701
	37	-	0	0	0	0	0	0	0	0	0.00854701	0	0	0	0	0	0	0.00854701	0	0	0	0	0.00854701
	38	-	0	0	0	0	0	0	0	0	0	0.00854701	0	0	0	0	0	0	0	0	0	0.00854701	0.00854701
	39	-	0	0	0	0	0	0	0	0	0	0.00854701	0	0	0	0	0	0	0	0	0	0.00854701	0.00854701
	40	-	0	0	0	0	0	0	0	0	0	0	0	0	0	0.017094	0	0	0	0	0	0	0.017094
	41	-	0.00854701	0	0	0	0	0	0	0	0	0	0	0	0	0	0	0	0.00854701	0	0	0	0.00854701
	42	-	0	0	0	0	0	0	0	0	0	0.00854701	0	0	0	0	0.00854701	0	0	0	0	0	0.00854701
	43	-	0	0	0	0	0	0	0	0.00854701	0	0	0	0.00854701	0	0	0	0	0	0	0	0	0.00854701
	44	-	0.017094	0	0	0	0	0	0	0	0	0	0	0	0	0	0	0	0	0	0	0	0.017094
	45	-	0	0	0	0	0	0	0	0.00854701	0	0	0	0	0	0	0	0	0.00854701	0	0	0	0.00854701
	46	-	0	0	0	0	0	0	0	0	0	0	0	0	0	0	0	0	0	0.017094	0	0	0.017094
	47	-	0	0	0	0	0	0	0	0	0.017094	0	0	0	0	0	0	0	0	0	0	0	0.017094
	48	-	0	0	0	0	0.00854701	0	0	0	0	0.00854701	0	0	0	0	0	0	0	0	0	0	0.00854701
	49	-	0	0	0	0.00854701	0	0	0	0	0	0	0	0	0	0.00854701	0	0	0	0	0	0	0.00854701
	50	-	0	0	0	0	0	0.017094	0	0	0	0	0	0	0	0	0	0	0	0	0	0	0.017094
	51	-	0	0	0	0	0	0	0	0	0	0	0	0	0	0	0	0	0.017094	0	0	0	0.017094
	52	-	0	0	0	0.017094	0	0	0	0	0	0	0	0	0	0	0	0	0	0	0	0	0.017094
	53	-	0	0	0	0	0	0	0	0	0	0	0	0	0	0	0.017094	0	0	0	0	0	0.017094
	54	-	0	0	0	0	0	0	0	0	0	0	0	0	0	0	0	0	0.017094	0	0	0	0.017094
	55	-	0	0	0	0	0	0	0	0	0	0	0	0.017094	0	0	0	0	0	0	0	0	0.017094
	56	-	0	0	0	0	0	0	0	0	0	0	0	0.017094	0	0	0	0	0	0	0	0	0.017094
	57	-	0	0	0	0	0	0	0	0.00854701	0	0	0	0	0	0	0	0.00854701	0	0	0	0	0.00854701
	58	-	0	0	0	0	0	0	0	0	0	0	0	0	0	0	0	0	0.017094	0	0	0	0.017094
	59	-	0	0	0	0	0	0	0.00854701	0	0	0	0	0	0	0.00854701	0	0	0	0	0	0	0.00854701
	60	-	0	0	0	0	0	0	0	0	0	0	0	0	0	0	0	0	0.017094	0	0	0	0.017094
	61	-	0.017094	0	0	0	0	0	0	0	0	0	0	0	0	0	0	0	0	0	0	0	0.017094
	62	-	0	0	0	0	0	0	0.017094	0	0	0	0	0	0	0	0	0	0	0	0	0	0.017094
	63	-	0	0	0	0	0	0	0	0	0	0	0	0	0	0	0	0	0.017094	0	0	0	0.017094
	64	-	0	0	0	0	0	0	0.017094	0	0	0	0	0	0	0	0	0	0	0	0	0	0.017094
	65	-	0	0	0	0	0	0	0	0.017094	0	0	0	0	0	0	0	0	0	0	0	0	0.017094
	66	-	0	0	0	0	0	0	0	0	0	0	0	0	0	0	0	0	0	0	0	0.017094	0.017094
	67	M	0	0	0	0	0	0	0	0	0	0	0.888889	0	0	0	0	0	0	0	0	0	0.888889
	68	L	0	0	0	0	0.00854701	0	0.017094	0	0	0.82906	0	0	0	0	0	0	0	0.025641	0	0.00854701	0.82906
	69	S	0	0	0	0	0	0	0	0	0	0	0	0	0	0	0	0.880342	0.00854701	0	0	0	0.880342
	70	R	0	0	0	0	0	0	0	0	0	0.017094	0	0	0	0	0.863248	0.00854701	0	0	0	0	0.863248
	71	V	0.00854701	0	0	0	0.00854701	0	0	0.00854701	0	0	0	0	0	0	0	0	0	0.863248	0	0	0.863248
	72	A	0.871795	0	0.00854701	0	0	0	0	0	0	0	0	0	0	0	0	0	0	0.00854701	0	0	0.871795
	73	A	0.871795	0	0	0	0	0	0	0	0	0	0	0	0	0	0	0	0	0.017094	0	0	0.871795
	74	-	0.00854701	0	0	0	0	0	0	0	0	0	0	0	0	0	0	0	0	0	0	0	0.00854701
	75	V	0.00854701	0	0.017094	0.017094	0	0	0	0	0	0	0.034188	0	0	0	0	0	0	0.811966	0	0	0.811966
	76	K	0	0	0	0.00854701	0	0	0	0	0.769231	0	0.102564	0.00854701	0	0.00854701	0	0	0	0	0	0	0.769231
	77	A	0.811966	0	0	0.00854701	0	0	0	0	0	0.00854701	0	0	0	0	0	0.00854701	0.025641	0.034188	0	0	0.811966
	78	P	0	0	0	0	0	0	0	0	0	0.017094	0	0	0.880342	0	0	0	0	0	0	0	0.880342
	79	R	0	0.034188	0	0	0	0	0.00854701	0	0	0	0	0.0854701	0	0	0.769231	0	0	0	0	0	0.769231
	80	T	0.00854701	0	0	0	0	0	0	0	0.102564	0	0	0	0.00854701	0	0	0	0.777778	0	0	0	0.777778
	81	H	0	0	0.042735	0	0	0	0.811966	0	0	0.00854701	0	0.025641	0	0	0.00854701	0	0	0	0	0	0.811966
	82	N	0	0	0	0	0	0	0.034188	0	0	0	0	0.820513	0	0	0	0.025641	0	0	0	0.017094	0.820513
	83	R	0	0.00854701	0	0	0	0	0.00854701	0	0	0.017094	0	0	0	0	0.846154	0	0	0	0	0.00854701	0.846154
	84	R	0	0.0769231	0	0	0	0	0	0	0	0	0	0	0	0	0.820513	0	0	0	0	0	0.820513
	85	R	0	0.017094	0	0	0	0.034188	0.00854701	0	0	0.00854701	0	0	0.00854701	0	0.820513	0	0	0	0	0	0.820513
	86	V	0	0	0	0	0	0.00854701	0	0	0	0	0.0683761	0.00854701	0	0	0	0	0	0.82906	0	0	0.82906
	87	T	0.025641	0	0	0	0	0	0	0.017094	0	0	0	0	0	0	0	0.017094	0.854701	0	0	0	0.854701
	88	G	0.017094	0	0	0	0	0.897436	0	0	0	0	0	0	0	0	0	0	0	0	0	0	0.897436
	89	S	0	0.00854701	0	0	0.00854701	0	0	0	0	0	0	0	0.00854701	0	0	0.888889	0	0	0	0	0.888889
	90	S	0.00854701	0.00854701	0	0	0	0.00854701	0	0	0	0	0	0	0	0	0.0683761	0.820513	0	0	0	0	0.820513
	91	G	0	0	0	0	0	0.905983	0	0	0	0	0	0	0	0	0	0	0	0.00854701	0	0	0.905983
	92	R	0	0	0	0	0	0.034188	0	0	0.00854701	0	0	0	0	0	0.863248	0	0	0	0	0	0.863248
	93	R	0	0	0	0	0	0.00854701	0	0	0.00854701	0	0.00854701	0	0	0	0.888889	0	0	0	0	0	0.888889
	94	R	0	0	0	0	0	0	0	0	0.00854701	0	0.00854701	0	0	0	0.854701	0.00854701	0	0	0	0	0.854701
	95	E	0	0	0.00854701	0.846154	0	0.00854701	0	0	0.0512821	0	0	0	0	0	0	0	0	0	0	0	0.846154
	96	G	0	0	0	0	0	0.880342	0	0	0	0	0	0	0	0	0.025641	0	0	0	0	0	0.880342
	97	R	0	0	0	0	0	0.230769	0	0	0.00854701	0	0	0	0	0	0.65812	0.00854701	0	0	0	0	0.65812
	98	E	0.00854701	0	0.025641	0.854701	0	0.00854701	0	0	0	0	0	0	0	0	0	0	0	0.00854701	0	0	0.854701
	99	S	0	0.00854701	0	0	0	0.102564	0	0.00854701	0	0	0	0	0	0	0.017094	0.769231	0	0	0	0	0.769231
	100	E	0	0	0	0.888889	0	0.017094	0	0	0	0	0	0	0	0	0	0	0	0	0	0	0.888889
	101	P	0	0	0	0	0	0	0.034188	0	0	0.025641	0	0	0.700855	0.102564	0.017094	0.00854701	0.017094	0	0	0	0.700855
	102	Q	0	0	0	0	0	0	0.00854701	0	0.00854701	0	0	0	0.0598291	0.717949	0.111111	0	0	0	0	0	0.717949
	103	R	0	0	0	0	0	0	0	0	0.00854701	0	0	0	0	0	0.905983	0	0	0	0	0	0.905983
	104	P	0	0	0	0	0	0	0	0	0	0.034188	0	0	0.846154	0	0	0.025641	0.00854701	0	0	0	0.846154
	105	N	0	0	0.00854701	0	0	0	0.0683761	0	0.034188	0	0	0.769231	0	0	0	0.034188	0	0	0	0	0.769231
	106	M	0	0	0	0	0	0	0	0.017094	0	0	0.948718	0	0	0	0	0	0	0.00854701	0	0	0.948718
	107	S	0	0	0	0	0.025641	0	0	0	0	0	0	0	0.00854701	0	0	0.940171	0	0	0	0	0.940171
	108	R	0	0	0	0	0	0	0	0	0	0	0	0	0	0	0.948718	0	0	0	0.025641	0	0.948718
	109	R	0	0.00854701	0.00854701	0	0	0	0.307692	0	0	0.017094	0	0	0	0	0.632479	0	0	0	0	0	0.632479
	110	V	0.00854701	0	0	0	0.00854701	0	0.025641	0	0	0.162393	0	0	0	0	0	0	0	0.769231	0	0	0.769231
	111	F	0	0	0	0	0.91453	0	0	0	0	0.042735	0	0	0	0	0	0.017094	0	0	0	0	0.91453
	112	T	0.239316	0.017094	0.0512821	0	0.00854701	0	0.017094	0	0	0	0	0.162393	0	0	0	0.00854701	0.393162	0	0	0.0683761	0.393162
	113	S	0	0	0	0	0.119658	0	0	0	0	0	0	0	0	0	0	0.803419	0	0	0	0.017094	0.803419
	114	A	0.760684	0	0	0	0.00854701	0	0	0	0	0	0	0	0	0	0	0.034188	0.145299	0.017094	0	0	0.760684
	115	V	0.0512821	0	0	0	0	0	0	0.017094	0	0.017094	0.025641	0	0	0	0	0	0	0.863248	0	0	0.863248
	116	L	0.017094	0	0	0	0	0	0	0	0	0.91453	0	0	0.025641	0	0	0	0	0.017094	0	0	0.91453
	117	L	0	0	0	0	0.00854701	0	0.034188	0	0	0.923077	0	0	0	0	0	0	0	0	0	0.00854701	0.923077
	118	L	0	0	0	0	0.025641	0	0	0	0	0.923077	0	0	0.017094	0	0	0	0	0	0	0	0.923077
	119	L	0	0	0	0	0.119658	0	0	0.025641	0	0.752137	0	0	0	0	0	0	0	0.0598291	0	0	0.752137
	120	V	0.00854701	0	0	0	0.136752	0	0	0.00854701	0	0.0512821	0	0	0	0	0	0	0	0.666667	0	0	0.666667
	121	-	0	0	0	0	0.025641	0	0	0.00854701	0	0.017094	0.025641	0	0	0	0	0	0	0.34188	0	0	0.34188
	122	V	0	0	0	0	0	0	0	0.025641	0	0.034188	0.213675	0	0	0	0	0	0.0598291	0.589744	0	0	0.589744
	123	M	0	0	0	0	0	0	0	0	0	0.102564	0.401709	0	0	0	0	0	0.102564	0.0683761	0.0940171	0	0.401709
	124	-	0	0	0	0	0	0	0	0	0	0	0.034188	0	0	0	0	0	0	0	0.00854701	0	0.034188
	125	M	0	0.025641	0	0	0	0	0	0.0769231	0	0.025641	0.760684	0	0	0	0	0	0.00854701	0.0512821	0	0	0.760684
	126	C	0	0.854701	0	0	0.017094	0.017094	0	0	0	0.00854701	0.025641	0	0	0	0	0.00854701	0	0.017094	0	0.034188	0.854701
	127	C	0	0.888889	0	0	0	0.034188	0	0	0	0	0	0	0	0	0.017094	0.0512821	0	0	0	0	0.888889
	128	G	0.145299	0.017094	0.042735	0	0.00854701	0.435897	0	0	0	0	0	0.0512821	0	0	0.034188	0.0940171	0.00854701	0	0	0	0.435897
	129	T	0	0.00854701	0	0	0	0.0683761	0	0.017094	0	0	0	0	0.025641	0	0.025641	0.222222	0.34188	0.00854701	0	0	0.34188
	130	-	0.017094	0.307692	0	0	0	0.307692	0	0	0	0	0	0	0	0	0	0.0854701	0.025641	0	0	0.025641	0.307692
	131	G	0.0512821	0	0.025641	0.00854701	0	0.769231	0	0	0	0.00854701	0	0	0.034188	0	0.025641	0.00854701	0	0.025641	0	0.00854701	0.769231
	132	A	0.837607	0.034188	0	0	0	0.0512821	0	0	0	0	0	0	0.017094	0	0.00854701	0.017094	0.025641	0	0	0	0.837607
	133	A	0.555556	0	0	0.034188	0	0	0.00854701	0.00854701	0	0	0	0.00854701	0	0	0	0.162393	0.188034	0.025641	0	0	0.555556
	134	A	0.350427	0	0.034188	0	0	0	0.0769231	0	0	0	0	0.153846	0.119658	0	0	0.0769231	0.179487	0	0	0	0.350427
	135	A	0.769231	0	0.017094	0.00854701	0	0	0	0	0.00854701	0	0	0.025641	0	0	0	0.025641	0.025641	0.111111	0	0	0.769231
	136	V	0.0854701	0	0.017094	0.145299	0	0.111111	0	0	0.0769231	0.00854701	0	0.00854701	0	0.0940171	0.0683761	0	0.025641	0.350427	0	0	0.350427
	137	E	0.017094	0	0.025641	0.358974	0	0.128205	0	0.00854701	0.111111	0	0.025641	0	0	0.00854701	0	0.042735	0.0512821	0.213675	0	0	0.358974
	138	S	0.025641	0	0	0.119658	0.00854701	0.17094	0	0	0.017094	0.00854701	0	0.264957	0.00854701	0	0.042735	0.299145	0.025641	0	0	0	0.299145
	139	N	0.017094	0	0.162393	0	0	0.017094	0	0	0.119658	0	0.00854701	0.452991	0.00854701	0	0	0.119658	0.0598291	0.025641	0	0	0.452991
	140	-	0.102564	0	0	0	0	0.205128	0	0	0	0	0	0.111111	0	0	0	0.179487	0	0	0	0	0.205128
	141	-	0.0940171	0	0.00854701	0.034188	0	0.188034	0	0	0	0	0	0.025641	0	0	0	0	0.0598291	0.025641	0	0	0.188034
	142	-	0.00854701	0	0.145299	0.00854701	0	0	0	0	0	0	0	0.025641	0	0	0	0.017094	0	0.042735	0	0	0.145299
	143	-	0.162393	0	0	0.025641	0	0	0	0	0	0	0	0	0	0	0	0.042735	0	0	0	0	0.162393
	144	-	0	0	0	0	0	0	0	0	0	0	0	0	0.025641	0	0	0.162393	0.00854701	0.034188	0	0	0.162393
	145	-	0	0	0	0	0	0	0	0.00854701	0.00854701	0	0	0.034188	0.00854701	0	0	0	0.17094	0	0	0	0.17094
	146	-	0.034188	0	0	0	0	0	0	0	0	0	0	0	0.102564	0	0	0.025641	0	0	0	0	0.102564
	147	-	0	0	0	0	0	0	0	0	0	0	0	0	0.034188	0	0.034188	0.162393	0	0	0	0	0.162393
	148	-	0	0	0	0	0	0.162393	0	0	0	0.025641	0.025641	0	0	0.00854701	0	0	0	0.00854701	0	0	0.162393
	149	-	0	0	0	0	0	0	0	0	0	0.00854701	0	0	0.0598291	0	0	0.162393	0	0	0	0	0.162393
	150	-	0.111111	0	0	0.00854701	0	0	0	0	0	0	0	0	0	0	0	0.025641	0.0512821	0	0	0	0.111111
	151	-	0	0	0	0	0	0	0	0	0	0.162393	0	0	0.00854701	0	0	0.017094	0	0.00854701	0	0	0.162393
	152	-	0.00854701	0	0	0	0	0	0	0	0.025641	0	0	0	0.00854701	0	0	0	0.153846	0	0	0	0.153846
	153	-	0	0	0	0	0	0.145299	0	0.00854701	0	0	0	0	0	0	0	0.025641	0	0.017094	0	0	0.145299
	154	-	0.111111	0	0.00854701	0	0	0	0	0	0	0.025641	0	0	0	0	0	0	0.00854701	0.042735	0	0	0.111111
	155	-	0	0	0	0	0	0	0	0.196581	0	0	0	0	0	0	0	0	0	0	0	0	0.196581
	156	-	0.0854701	0	0.025641	0	0	0	0	0	0	0	0	0	0	0	0	0.00854701	0.0769231	0	0	0	0.0854701
	157	-	0.119658	0	0	0	0	0.0769231	0	0	0	0	0	0	0	0	0	0	0	0	0	0	0.119658
	158	-	0.00854701	0	0	0.162393	0	0.145299	0	0	0	0	0	0	0	0	0	0	0	0	0	0	0.162393
	159	-	0	0	0.017094	0	0	0.196581	0	0	0.119658	0	0	0.273504	0	0	0.00854701	0	0	0	0	0.017094	0.273504
	160	S	0.153846	0	0	0	0	0.017094	0	0	0	0	0	0.025641	0	0	0	0.435897	0	0	0	0	0.435897
	161	-	0.119658	0	0.239316	0	0	0.025641	0	0	0.00854701	0	0	0.025641	0	0.17094	0	0	0.0512821	0.042735	0	0	0.239316
	162	L	0.017094	0	0	0	0	0	0	0	0.017094	0.470085	0	0	0	0	0	0.418803	0	0	0	0	0.470085
	163	G	0	0	0	0.042735	0	0.401709	0	0.0512821	0.025641	0.017094	0	0	0.153846	0	0.247863	0	0	0	0	0	0.401709
	164	D	0.00854701	0	0.239316	0	0	0.162393	0	0	0.017094	0	0	0.162393	0	0	0.00854701	0.153846	0.017094	0.00854701	0	0	0.239316
	165	V	0.145299	0	0	0.042735	0.0512821	0.00854701	0	0.0854701	0	0.0683761	0	0	0	0	0	0	0.00854701	0.376068	0	0	0.376068
	166	Q	0	0	0	0.25641	0	0	0.0598291	0	0	0	0	0	0.042735	0.333333	0.0683761	0	0	0	0	0.025641	0.333333
	167	L	0	0	0	0.102564	0	0.153846	0	0	0.111111	0.25641	0.0598291	0.025641	0.025641	0	0.042735	0.00854701	0	0	0	0	0.25641
	168	L	0.00854701	0	0	0	0	0	0	0	0	0.461538	0	0	0.282051	0	0.017094	0.017094	0	0	0	0	0.461538
	169	Q	0	0	0	0	0	0	0.145299	0	0.025641	0	0	0.00854701	0.017094	0.769231	0.025641	0	0	0	0	0	0.769231
	170	W	0.00854701	0	0	0.111111	0	0.136752	0	0	0	0	0	0	0	0.025641	0.273504	0	0.136752	0	0.299145	0	0.299145
	171	V	0.00854701	0	0	0	0.034188	0	0	0.102564	0	0	0	0	0	0	0	0	0	0.846154	0	0	0.846154
	172	D	0.0683761	0	0.863248	0	0	0.042735	0	0	0	0	0	0	0	0	0	0	0	0.017094	0	0	0.863248
	173	L	0	0	0	0	0	0	0	0.136752	0	0.777778	0.0598291	0	0	0	0	0	0	0.017094	0	0	0.777778
	174	F	0	0	0	0	0.965812	0	0	0	0	0.025641	0	0	0	0	0	0	0	0	0	0	0.965812
	175	V	0.00854701	0	0	0	0.017094	0	0	0	0	0.196581	0	0	0	0	0	0	0	0.760684	0.00854701	0	0.760684
	176	P	0.025641	0	0	0	0	0	0	0	0	0	0	0	0.897436	0	0	0.0683761	0	0	0	0	0.897436
	177	Q	0	0	0	0.0769231	0	0.025641	0.00854701	0	0.025641	0	0	0.307692	0	0.487179	0.0598291	0	0	0	0	0	0.487179
	178	K	0	0	0	0	0	0	0	0	0.376068	0	0.042735	0	0	0.205128	0	0	0.367521	0	0	0	0.376068
	179	T	0	0	0	0	0	0	0	0	0	0	0	0	0.00854701	0	0	0	0.982906	0	0	0	0.982906
	180	Q	0	0	0	0	0	0	0.017094	0	0	0.25641	0	0	0.102564	0.529915	0.025641	0.025641	0	0.034188	0	0	0.529915
	181	V	0	0	0	0	0	0	0	0	0	0.034188	0.017094	0	0	0	0	0	0	0.940171	0	0	0.940171
	182	L	0	0	0	0	0	0	0	0	0	0.65812	0	0	0	0.0598291	0	0	0	0.273504	0	0	0.65812
	183	P	0.0854701	0	0	0	0	0	0	0.017094	0	0.00854701	0	0	0.769231	0.025641	0.00854701	0.0683761	0.00854701	0	0	0	0.769231
	184	K	0	0	0	0.111111	0	0.017094	0	0	0.547009	0	0	0.017094	0	0	0.0512821	0	0	0	0	0	0.547009
	185	G	0	0	0.0769231	0.0854701	0	0.376068	0	0	0.34188	0	0.017094	0.00854701	0	0	0	0	0.0769231	0	0	0	0.376068
	186	G	0	0	0.0512821	0.128205	0	0.666667	0	0	0.00854701	0	0	0.025641	0	0	0	0.0769231	0.025641	0	0.00854701	0	0.666667
	187	T	0	0	0.034188	0	0	0.418803	0	0.017094	0	0	0	0.034188	0.00854701	0	0.00854701	0.017094	0.452991	0	0	0	0.452991
	188	S	0.0512821	0	0.0683761	0.025641	0.00854701	0.136752	0	0	0.00854701	0	0	0.0683761	0.00854701	0	0	0.333333	0.213675	0.034188	0	0	0.333333
	189	-	0.025641	0	0.025641	0.00854701	0	0.017094	0	0	0	0.00854701	0	0	0.230769	0.179487	0	0.0940171	0	0	0	0	0.230769
	190	-	0.00854701	0	0	0	0	0	0	0	0	0	0	0	0	0	0	0	0	0	0	0	0.00854701
	191	-	0	0	0	0	0	0.0512821	0	0	0	0	0	0	0	0	0	0.017094	0	0	0	0	0.0512821
	192	-	0.025641	0	0	0.162393	0	0.00854701	0	0	0.034188	0	0	0	0.025641	0.00854701	0	0	0	0	0	0	0.162393
	193	G	0.00854701	0.017094	0	0.239316	0	0.316239	0	0.00854701	0.00854701	0	0	0	0.00854701	0	0	0.273504	0.0512821	0.0598291	0	0	0.316239
	194	T	0	0	0.025641	0.042735	0	0.179487	0	0.017094	0.119658	0	0	0	0	0	0.00854701	0.128205	0.470085	0	0	0	0.470085
	195	K	0	0	0	0.00854701	0	0.034188	0	0.017094	0.316239	0.017094	0.00854701	0.00854701	0.0598291	0.00854701	0.153846	0	0.0940171	0.25641	0	0	0.316239
	196	R	0	0	0	0	0	0.017094	0	0	0.196581	0.025641	0	0	0	0	0.692308	0	0	0	0.0598291	0	0.692308
	197	D	0	0	0.735043	0.0512821	0.017094	0.00854701	0.017094	0	0.0598291	0.00854701	0	0.0598291	0	0	0	0.00854701	0	0.025641	0	0	0.735043
	198	S	0.307692	0	0	0	0	0.00854701	0	0.0512821	0	0.034188	0	0	0	0	0	0.589744	0	0	0	0	0.589744
	199	F	0	0	0	0	0.982906	0	0	0	0	0	0	0	0	0	0	0.00854701	0	0	0	0	0.982906
	200	V	0.316239	0	0	0	0.034188	0.0598291	0	0.025641	0	0	0	0.00854701	0	0	0	0	0	0.547009	0	0	0.547009
	201	S	0.136752	0	0	0	0	0.00854701	0	0	0	0	0	0	0	0	0	0.786325	0.042735	0.017094	0	0	0.786325
	202	P	0.025641	0	0	0	0	0	0	0	0	0	0	0	0.957265	0	0	0	0.00854701	0	0	0	0.957265
	203	S	0.042735	0	0	0	0	0	0	0	0	0	0	0	0	0	0	0.948718	0	0	0	0	0.948718
	204	L	0	0	0	0	0.00854701	0	0	0.034188	0	0.923077	0	0	0.017094	0	0	0	0.00854701	0	0	0	0.923077
	205	V	0.034188	0	0	0	0	0	0	0	0	0	0	0	0	0	0	0	0	0.957265	0	0	0.957265
	206	S	0	0	0	0	0.00854701	0	0	0.034188	0	0.00854701	0	0.034188	0	0	0.0854701	0.820513	0	0	0	0	0.820513
	207	A	0.982906	0	0	0	0	0	0	0	0	0	0	0	0	0	0	0	0	0.00854701	0	0	0.982906
	208	G	0	0.00854701	0	0	0	0.974359	0	0	0	0	0	0	0	0	0	0.00854701	0	0	0	0	0.974359
	209	G	0	0	0	0.017094	0	0.965812	0	0	0	0	0	0	0	0	0	0	0	0.00854701	0	0	0.965812
	210	V	0	0	0	0	0	0	0	0	0	0.017094	0	0	0	0	0	0	0	0.974359	0	0	0.974359
	211	I	0	0	0	0	0	0	0	0.74359	0	0	0.247863	0	0	0	0	0	0	0	0	0	0.74359
	212	A	0.786325	0	0	0	0	0	0	0.0854701	0	0	0	0	0	0	0	0	0.00854701	0.111111	0	0	0.786325
	213	A	0.905983	0	0	0	0	0	0	0	0	0	0	0	0	0	0	0.00854701	0	0.0769231	0	0	0.905983
	214	F	0.00854701	0	0	0	0.880342	0	0	0.025641	0	0.0512821	0	0	0	0	0	0	0	0.025641	0	0	0.880342
	215	A	0.888889	0	0	0	0	0	0	0	0	0	0	0.00854701	0	0	0	0.017094	0.017094	0.0598291	0	0	0.888889
	216	E	0.025641	0	0	0.811966	0	0.017094	0	0	0	0	0	0	0	0.00854701	0.102564	0	0.025641	0	0	0	0.811966
	217	G	0	0.017094	0	0	0	0.948718	0	0	0	0	0	0	0	0	0	0.025641	0	0	0	0	0.948718
	218	H	0	0.00854701	0	0.017094	0.00854701	0.00854701	0.350427	0.0512821	0.042735	0.162393	0	0.034188	0	0.042735	0.239316	0	0	0	0.00854701	0.017094	0.350427
	219	I	0.00854701	0	0	0	0.111111	0	0	0.273504	0.042735	0.042735	0.222222	0.017094	0.00854701	0	0	0	0.102564	0.162393	0	0	0.273504
	220	N	0	0	0.0512821	0.0598291	0	0.0512821	0	0	0.119658	0.025641	0.00854701	0.324786	0	0	0.00854701	0.0512821	0	0.042735	0.017094	0.222222	0.324786
	221	-	0.401709	0	0	0	0.042735	0.00854701	0	0	0	0	0	0	0.025641	0	0.025641	0.034188	0.042735	0.00854701	0	0.00854701	0.401709
	222	-	0	0	0	0.017094	0	0	0	0	0.034188	0	0	0	0	0	0	0	0	0	0	0	0.034188
	223	-	0	0	0	0	0	0.00854701	0	0	0	0	0	0	0	0	0	0	0	0.025641	0	0.017094	0.025641
	224	-	0	0	0	0	0	0	0.025641	0	0	0	0	0	0	0	0	0	0	0	0	0.017094	0.025641
	225	-	0	0	0	0	0	0	0	0	0	0	0	0	0	0	0	0	0.042735	0	0	0	0.042735
	226	-	0.025641	0	0	0.188034	0	0	0.00854701	0	0.213675	0	0	0.0512821	0	0.0854701	0.00854701	0	0	0	0	0	0.213675
	227	Y	0.0854701	0	0	0	0	0	0.0769231	0	0.0854701	0	0	0.111111	0.0512821	0.025641	0.034188	0	0	0	0	0.42735	0.42735
	228	N	0.0683761	0	0.0598291	0.0512821	0	0.017094	0.00854701	0.017094	0.0683761	0	0	0.153846	0.145299	0.0854701	0	0.0512821	0.119658	0.102564	0	0.025641	0.153846
	229	V	0.0940171	0	0.0940171	0	0.00854701	0.0769231	0.111111	0.017094	0.0598291	0.00854701	0	0.017094	0.0512821	0.017094	0.025641	0.025641	0.102564	0.247863	0	0.025641	0.247863
	230	D	0.0598291	0	0.213675	0.111111	0.0512821	0.042735	0.0940171	0	0	0.00854701	0	0.17094	0.0769231	0.034188	0	0.042735	0.034188	0	0	0	0.213675
	231	G	0.0598291	0	0.0940171	0.017094	0	0.324786	0.025641	0	0	0	0	0	0.0683761	0.042735	0.042735	0.034188	0.017094	0.034188	0	0.00854701	0.324786
	232	E	0.153846	0	0.017094	0.205128	0	0.136752	0.102564	0	0.119658	0.017094	0	0.0512821	0	0.025641	0.00854701	0.00854701	0.017094	0.0683761	0	0.00854701	0.205128
	233	S	0	0	0.0512821	0.034188	0	0.034188	0.00854701	0	0.17094	0.0940171	0	0.017094	0.034188	0.0940171	0.0683761	0.196581	0.0512821	0.0512821	0	0	0.196581
	234	I	0.0512821	0	0	0.017094	0.00854701	0.00854701	0	0.213675	0.025641	0.17094	0	0.00854701	0.00854701	0.0598291	0.00854701	0.136752	0.153846	0.111111	0	0	0.213675
	235	K	0.017094	0	0	0.034188	0.0854701	0.017094	0	0.316239	0.333333	0.017094	0	0.0512821	0.025641	0	0.00854701	0.025641	0.034188	0.00854701	0	0	0.333333
	236	P	0	0	0.0854701	0.179487	0.034188	0.111111	0.025641	0	0.0854701	0	0	0.00854701	0.307692	0	0.00854701	0.034188	0.0769231	0	0.00854701	0.025641	0.307692
	237	-	0	0	0	0.00854701	0.017094	0.00854701	0.042735	0.0940171	0.0598291	0.145299	0	0	0.188034	0	0	0.0598291	0.025641	0.017094	0	0.00854701	0.188034
	238	-	0.00854701	0	0.00854701	0	0.111111	0.017094	0	0.17094	0.0512821	0.0769231	0	0.017094	0.00854701	0	0.042735	0.119658	0.042735	0	0.00854701	0.042735	0.17094
	239	S	0.017094	0.00854701	0	0	0.042735	0	0.034188	0	0	0	0	0	0.0854701	0.025641	0	0.632479	0.017094	0	0	0.0940171	0.632479
	240	S	0.00854701	0.00854701	0	0	0	0	0	0.017094	0	0	0	0	0.017094	0	0	0.769231	0.00854701	0.00854701	0	0.0854701	0.769231
	241	D	0	0	0.82906	0.111111	0	0.025641	0	0	0	0	0	0	0	0	0	0	0	0	0	0.025641	0.82906
	242	V	0.034188	0	0	0	0	0	0	0.324786	0	0.00854701	0	0	0	0	0	0	0	0.623932	0	0	0.623932
	243	V	0	0	0	0	0.00854701	0	0	0	0	0.025641	0	0	0	0	0	0	0	0.957265	0	0	0.957265
	244	A	0.974359	0	0	0	0	0	0	0	0	0	0	0	0	0	0	0	0	0.017094	0	0	0.974359
	245	G	0	0	0	0.435897	0	0.495726	0	0	0	0	0	0	0	0	0.00854701	0	0	0.017094	0.034188	0	0.495726
	246	Y	0	0	0	0	0	0	0	0	0	0	0	0	0	0	0	0	0	0	0	0.991453	0.991453
	247	I	0	0	0	0	0.025641	0	0	0.888889	0	0.034188	0.00854701	0	0	0	0	0	0	0.034188	0	0	0.888889
	248	D	0	0	0.692308	0.00854701	0	0	0	0	0.153846	0	0	0.111111	0	0	0	0.00854701	0.017094	0	0	0	0.692308
	249	S	0.333333	0	0	0	0	0	0	0	0	0	0	0	0.025641	0	0	0.632479	0	0	0	0	0.632479
	250	A	0.555556	0	0	0	0	0	0	0	0.00854701	0.017094	0	0	0.0598291	0	0	0.239316	0.102564	0.00854701	0	0	0.555556
	251	W	0	0.00854701	0.017094	0.222222	0	0.00854701	0	0	0	0	0	0	0	0	0.017094	0	0	0	0.717949	0	0.717949
	252	D	0	0	0.367521	0.213675	0	0.017094	0	0	0.025641	0	0	0.128205	0.042735	0	0.00854701	0.102564	0.0854701	0	0	0	0.367521
	253	W	0	0	0	0	0	0	0	0	0	0	0	0	0	0	0.017094	0	0	0	0.974359	0	0.974359
	254	S	0	0	0	0	0.017094	0	0	0	0	0.00854701	0	0	0.358974	0.0598291	0	0.487179	0.0598291	0	0	0	0.487179
	255	T	0.0940171	0	0	0	0.025641	0	0	0.00854701	0	0	0	0	0	0	0	0.247863	0.615385	0	0	0	0.615385
	256	L	0	0	0	0	0	0	0.00854701	0.136752	0	0.803419	0.025641	0	0	0	0	0	0	0.017094	0	0	0.803419
	257	V	0.034188	0	0	0	0	0	0	0	0	0	0	0	0	0	0	0	0	0.957265	0	0	0.957265
	258	A	0.316239	0	0.0940171	0.282051	0	0.282051	0	0	0	0	0	0	0	0	0	0.00854701	0	0.00854701	0	0	0.316239
	259	K	0.00854701	0	0.017094	0.34188	0	0	0	0	0.564103	0	0	0.017094	0	0	0.00854701	0	0.00854701	0	0	0.025641	0.564103
	260	V	0.00854701	0	0	0	0	0	0	0.111111	0	0	0	0	0	0	0	0	0.017094	0.854701	0	0	0.854701
	261	N	0.00854701	0	0.00854701	0	0	0.0683761	0	0	0.17094	0	0	0.316239	0	0	0.017094	0.290598	0.111111	0	0	0	0.316239
	262	K	0.0854701	0	0.017094	0.34188	0	0.00854701	0	0	0.384615	0	0	0.042735	0	0.0598291	0	0.0512821	0	0	0	0	0.384615
	263	S	0	0	0.145299	0.136752	0	0.153846	0	0.017094	0.017094	0	0	0	0	0	0	0.495726	0.017094	0.00854701	0	0	0.495726
	264	T	0	0	0.0683761	0.119658	0	0.025641	0	0	0.0683761	0	0	0.017094	0	0	0.00854701	0.025641	0.65812	0	0	0	0.65812
	265	W	0	0	0	0	0	0	0	0	0	0	0	0	0	0	0.025641	0.00854701	0	0	0.957265	0	0.957265
	266	R	0	0	0.00854701	0	0	0.025641	0.00854701	0	0.393162	0	0	0.025641	0	0.0598291	0.410256	0.0598291	0	0	0	0	0.410256
	267	A	0.931624	0	0	0	0	0	0	0	0	0	0	0	0.034188	0	0	0	0.025641	0	0	0	0.931624
	268	H	0	0	0.00854701	0	0	0	0.735043	0	0	0	0	0.0940171	0	0.034188	0.042735	0	0	0	0	0.0769231	0.735043
	269	T	0	0	0	0	0	0	0	0.0512821	0	0	0	0.017094	0	0	0	0	0.91453	0.00854701	0	0	0.91453
	270	V	0	0	0	0	0	0	0	0	0	0	0	0	0	0.00854701	0	0	0	0.982906	0	0	0.982906
	271	L	0	0	0	0	0.119658	0	0	0.025641	0	0.811966	0	0	0.017094	0	0.00854701	0	0	0.00854701	0	0	0.811966
	272	G	0.00854701	0.00854701	0.0940171	0.0683761	0	0.649573	0.017094	0	0	0	0	0	0	0	0	0.034188	0.102564	0	0	0	0.649573
	273	T	0.0940171	0	0.00854701	0	0	0	0	0	0.239316	0	0	0	0.0683761	0	0.0512821	0.162393	0.358974	0	0	0	0.358974
	274	A	0.418803	0	0	0.042735	0	0.025641	0	0	0.017094	0	0.00854701	0	0	0	0.0854701	0	0.34188	0.042735	0	0	0.418803
	275	D	0.00854701	0	0.444444	0.239316	0	0.017094	0.00854701	0	0	0	0	0.230769	0	0	0	0.017094	0.017094	0	0	0	0.444444
	276	G	0.00854701	0	0.017094	0.0598291	0	0.760684	0	0	0	0	0	0.0512821	0.017094	0	0	0.042735	0.00854701	0.017094	0	0	0.760684
	277	T	0.0769231	0	0.00854701	0.0683761	0	0	0	0	0.179487	0	0	0.042735	0	0.0598291	0.00854701	0.025641	0.282051	0.00854701	0	0	0.282051
	278	D	0	0	0.324786	0.162393	0	0.0940171	0	0	0.17094	0	0	0.17094	0	0	0	0.00854701	0.025641	0.00854701	0.017094	0	0.324786
	279	-	0	0	0.145299	0.025641	0	0.025641	0.00854701	0	0.017094	0	0	0.273504	0	0.00854701	0.025641	0.00854701	0	0	0	0.042735	0.273504
	280	R	0	0	0	0	0	0.0512821	0.0512821	0.00854701	0	0.042735	0	0	0	0	0.641026	0.153846	0	0	0	0	0.641026
	281	V	0.025641	0	0	0	0.102564	0	0	0	0	0.350427	0.00854701	0	0	0	0	0	0	0.495726	0	0	0.495726
	282	G	0.00854701	0.0769231	0.290598	0.042735	0	0.470085	0	0	0	0	0	0.034188	0	0	0.025641	0.00854701	0	0.025641	0	0	0.470085
	283	V	0	0	0.0854701	0	0.136752	0.0854701	0	0.0769231	0	0	0.00854701	0	0	0	0	0	0	0.555556	0	0.034188	0.555556
	284	V	0.145299	0.00854701	0	0	0.205128	0	0	0	0	0.17094	0.0598291	0	0	0	0	0	0.017094	0.376068	0	0	0.376068
	285	Y	0	0.025641	0	0	0.102564	0	0.102564	0.034188	0.017094	0.247863	0	0.00854701	0	0	0.188034	0	0	0	0	0.25641	0.25641
	286	H	0	0	0	0	0.017094	0.042735	0.316239	0	0	0.128205	0	0.230769	0	0.00854701	0.230769	0.017094	0	0	0	0	0.316239
	287	P	0	0	0	0	0	0	0	0	0	0	0	0	0.982906	0	0	0	0.00854701	0	0	0	0.982906
	288	T	0.025641	0	0	0	0	0	0.00854701	0	0	0	0	0	0	0	0	0	0.957265	0	0	0	0.957265
	289	T	0.153846	0	0.00854701	0	0	0.0598291	0	0.00854701	0	0	0	0	0	0	0	0.0512821	0.709402	0	0	0	0.709402
	290	T	0.00854701	0	0	0	0	0	0	0.239316	0	0.025641	0	0.00854701	0	0	0	0	0.589744	0.119658	0	0	0.589744
	291	T	0.213675	0	0	0	0	0.034188	0	0	0	0	0.196581	0	0	0	0	0.042735	0.495726	0	0	0.00854701	0.495726
	292	K	0	0	0	0	0	0.00854701	0	0.00854701	0.786325	0	0	0.017094	0	0	0.145299	0	0.017094	0.00854701	0	0	0.786325
	293	G	0	0	0.230769	0.017094	0	0.74359	0	0	0	0	0	0	0	0	0	0	0	0	0	0	0.74359
	294	N	0	0	0.0598291	0	0	0.00854701	0	0	0.00854701	0	0	0.871795	0	0	0	0.034188	0	0	0	0	0.871795
	295	K	0	0	0.017094	0.017094	0	0	0	0	0.91453	0	0	0.017094	0	0	0.00854701	0	0.00854701	0	0	0	0.91453
	296	V	0.00854701	0	0	0	0.00854701	0	0	0	0	0.042735	0	0	0	0	0	0	0	0.923077	0	0	0.923077
	297	F	0	0	0	0	0.974359	0	0	0	0	0	0	0	0	0	0	0	0	0	0	0.00854701	0.974359
	298	L	0	0	0	0	0	0	0	0	0	0.974359	0	0	0.00854701	0	0	0	0	0	0	0	0.974359
	299	L	0	0	0	0	0	0	0	0	0	0.982906	0.00854701	0	0	0	0	0	0	0	0	0	0.982906
	300	A	0.470085	0	0	0	0	0.025641	0	0	0	0.00854701	0	0	0	0	0	0.042735	0.017094	0.42735	0	0	0.470085
	301	G	0.0512821	0	0	0.0769231	0	0.794872	0	0	0	0	0	0	0	0	0	0	0.025641	0.017094	0	0	0.794872
	302	S	0	0	0	0	0	0.136752	0	0.017094	0	0	0	0.00854701	0	0	0.00854701	0.811966	0	0	0	0	0.811966
	303	-	0	0.017094	0.0940171	0	0.111111	0	0.017094	0	0	0.162393	0	0	0.017094	0	0	0.0854701	0.034188	0.025641	0	0.196581	0.196581
	304	T	0.0598291	0	0.17094	0.153846	0	0.0854701	0.00854701	0.025641	0	0.034188	0	0.00854701	0	0	0	0.102564	0.222222	0	0	0.111111	0.222222
	305	E	0.128205	0	0.0940171	0.205128	0.042735	0.025641	0	0.00854701	0.025641	0.102564	0.0598291	0	0	0.017094	0.025641	0	0.0683761	0.136752	0.042735	0	0.205128
	306	L	0.034188	0	0	0	0.0512821	0.034188	0.128205	0.025641	0.042735	0.367521	0.017094	0	0	0	0.0769231	0.0940171	0	0.0512821	0.034188	0.025641	0.367521
	307	-	0	0.00854701	0	0	0.042735	0	0.017094	0	0.213675	0	0	0.205128	0.017094	0.025641	0.0940171	0.213675	0	0	0	0.153846	0.213675
	308	E	0	0	0.230769	0.316239	0	0	0.00854701	0.00854701	0.025641	0.034188	0	0.025641	0.025641	0.17094	0	0.017094	0	0.0598291	0	0.0683761	0.316239
	309	S	0	0	0	0.025641	0	0.025641	0.025641	0.034188	0.017094	0.00854701	0	0.119658	0	0	0	0.273504	0.042735	0.162393	0	0	0.273504
	310	-	0	0	0.213675	0.0512821	0	0.196581	0	0.00854701	0	0.00854701	0	0.145299	0.00854701	0	0.00854701	0.00854701	0	0.0598291	0	0	0.213675
	311	G	0	0	0.00854701	0.0769231	0	0.461538	0	0	0.017094	0.034188	0	0.0598291	0	0	0.025641	0.034188	0	0	0.00854701	0	0.461538
	312	-	0.042735	0	0.042735	0.017094	0.017094	0.0598291	0	0.0769231	0.0683761	0.025641	0.00854701	0.264957	0	0	0.0598291	0.264957	0.017094	0	0.025641	0	0.264957
	313	W	0.017094	0	0.111111	0	0.025641	0.00854701	0	0.0512821	0.0512821	0.00854701	0	0	0	0.025641	0.119658	0	0.0683761	0.0512821	0.435897	0.017094	0.435897
	314	K	0.00854701	0	0.136752	0.034188	0	0.042735	0	0.025641	0.42735	0.017094	0	0.025641	0	0	0.042735	0.025641	0.128205	0.017094	0.0598291	0	0.42735
	315	W	0	0	0.205128	0.205128	0	0.017094	0.042735	0	0.0512821	0.00854701	0	0.025641	0	0.025641	0.102564	0	0	0.00854701	0.213675	0.0854701	0.213675
	316	G	0	0	0.25641	0	0	0.273504	0	0	0	0	0	0.025641	0	0	0.0512821	0.119658	0	0.00854701	0	0	0.273504
	317	-	0	0	0	0	0	0.00854701	0	0	0	0	0	0	0	0	0	0	0	0	0	0	0.00854701
	318	-	0.017094	0.00854701	0	0.00854701	0.017094	0	0.034188	0.0512821	0.025641	0	0.042735	0	0	0	0.017094	0	0.025641	0.00854701	0	0	0.0512821
	319	-	0	0	0	0	0	0	0	0	0	0.00854701	0	0	0	0	0.00854701	0	0	0	0.247863	0	0.247863
	320	-	0.00854701	0	0	0	0	0	0	0.00854701	0.0854701	0	0	0.017094	0	0.00854701	0.00854701	0	0.025641	0.102564	0	0	0.102564
	321	-	0.017094	0	0.025641	0.025641	0	0	0	0	0.0683761	0.025641	0	0	0	0.017094	0	0	0.0769231	0	0	0	0.0769231
	322	-	0	0	0	0	0	0.0683761	0	0	0.00854701	0	0	0	0	0	0	0	0	0	0	0	0.0683761
	323	-	0	0	0.128205	0.0598291	0.0598291	0.0512821	0	0	0	0	0	0.00854701	0	0	0	0	0	0.017094	0	0.00854701	0.128205
	324	S	0.0598291	0	0.00854701	0	0	0.222222	0	0	0.102564	0	0	0.119658	0	0	0.0598291	0.282051	0	0.00854701	0	0	0.282051
	325	L	0	0	0	0	0.111111	0.017094	0	0	0.025641	0.495726	0.00854701	0	0.017094	0.00854701	0	0.034188	0.0598291	0	0.196581	0.00854701	0.495726
	326	D	0.017094	0	0.350427	0.282051	0	0.102564	0.0512821	0	0.0598291	0	0	0.0512821	0	0.034188	0.025641	0.00854701	0	0	0	0	0.350427
	327	L	0	0	0	0	0	0	0	0.299145	0	0.666667	0	0	0.017094	0	0	0	0	0	0	0	0.666667
	328	K	0	0	0	0.0683761	0	0	0.034188	0	0.726496	0	0	0	0	0.102564	0.00854701	0	0.034188	0	0	0.00854701	0.726496
	329	L	0	0	0	0	0	0	0	0	0	0.91453	0.00854701	0	0	0	0	0	0	0.0598291	0	0	0.91453
	330	V	0	0	0	0	0.017094	0	0	0.0854701	0	0.025641	0	0	0	0	0	0	0	0.863248	0	0	0.863248
	331	V	0.00854701	0	0	0.153846	0	0	0	0	0.025641	0.00854701	0	0	0	0.017094	0.00854701	0	0	0.769231	0	0	0.769231
	332	G	0.00854701	0	0	0	0	0.974359	0	0	0	0	0	0	0	0	0	0	0	0.00854701	0	0	0.974359
	333	D	0.017094	0	0.452991	0.316239	0	0	0	0	0.017094	0	0.00854701	0	0	0	0	0	0.0854701	0.0940171	0	0	0.452991
	334	V	0.247863	0	0	0	0	0	0	0	0	0.00854701	0	0	0	0	0	0	0	0.735043	0	0	0.735043
	335	T	0.017094	0	0.00854701	0	0	0	0	0	0.017094	0	0.00854701	0	0	0	0.162393	0.00854701	0.769231	0	0	0	0.769231
	336	K	0	0	0.00854701	0.145299	0	0	0.025641	0	0.324786	0	0	0.222222	0.0769231	0.17094	0.017094	0	0	0	0	0	0.324786
	337	P	0.017094	0	0	0	0	0	0	0	0	0	0	0	0.538462	0	0	0.410256	0.017094	0	0	0	0.538462
	338	-	0	0	0	0	0	0	0	0	0	0	0	0	0.00854701	0	0	0.0854701	0	0	0	0	0.0854701
	339	T	0.102564	0	0	0	0	0	0	0	0.042735	0.00854701	0	0.00854701	0	0	0	0.017094	0.803419	0	0	0	0.803419
	340	G	0.0769231	0	0.264957	0.102564	0	0.273504	0	0	0	0	0	0	0.00854701	0	0.034188	0.213675	0	0.00854701	0	0	0.273504
	341	S	0.017094	0	0.025641	0.025641	0	0.410256	0	0	0	0	0	0	0	0	0.025641	0.418803	0	0.0598291	0	0	0.418803
	342	E	0.017094	0	0.017094	0.598291	0	0.025641	0	0	0.162393	0	0.017094	0.00854701	0	0.042735	0.034188	0	0	0.0598291	0	0	0.598291
	343	P	0	0	0	0.025641	0	0	0	0	0	0.102564	0	0	0.57265	0.273504	0.00854701	0	0	0	0	0	0.57265
	344	S	0	0	0	0	0	0.0512821	0	0	0	0	0	0.00854701	0	0	0.025641	0.700855	0.196581	0	0	0	0.700855
	345	E	0	0	0	0.333333	0	0.290598	0	0	0.179487	0	0	0	0	0.111111	0	0	0.0683761	0	0	0	0.333333
	346	R	0	0	0	0	0	0.00854701	0	0	0	0.0598291	0.042735	0	0.0683761	0	0.410256	0.0940171	0.042735	0	0.25641	0	0.410256
	347	I	0	0	0	0	0.00854701	0	0	0.931624	0	0	0	0	0	0	0	0	0	0.042735	0	0	0.931624
	348	K	0	0	0	0.153846	0	0	0	0.025641	0.384615	0	0	0.128205	0	0.00854701	0.017094	0.136752	0.119658	0.00854701	0	0	0.384615
	349	W	0	0	0	0	0	0	0	0	0	0	0	0	0	0	0	0	0	0	0.982906	0	0.982906
	350	G	0.0683761	0	0.17094	0.017094	0	0.641026	0	0	0	0	0	0	0	0	0	0.0598291	0.025641	0	0	0	0.641026
	351	E	0.0512821	0	0.153846	0.393162	0	0.00854701	0	0	0.017094	0	0	0.0512821	0.034188	0.119658	0.017094	0.00854701	0.00854701	0	0	0	0.393162
	352	P	0.00854701	0	0	0	0	0	0	0.25641	0	0.00854701	0	0	0.461538	0	0	0.0598291	0.0854701	0.102564	0	0	0.461538
	353	K	0	0	0	0.017094	0	0	0	0.00854701	0.401709	0	0	0.017094	0.119658	0.145299	0.205128	0.017094	0.0512821	0	0	0	0.401709
	354	S	0	0	0	0	0	0	0	0	0	0.00854701	0	0	0.17094	0	0	0.675214	0.119658	0	0	0.00854701	0.675214
	355	L	0	0	0	0	0.00854701	0	0	0.00854701	0	0.606838	0	0	0.239316	0	0	0.111111	0	0.00854701	0	0	0.606838
	356	L	0	0	0	0	0.111111	0	0	0	0	0.623932	0.00854701	0	0.0683761	0	0	0.0683761	0	0.0769231	0.025641	0	0.623932
	357	N	0.017094	0	0.034188	0	0	0.0683761	0	0	0.179487	0	0	0.264957	0.00854701	0.188034	0	0.196581	0	0.025641	0	0	0.264957
	358	Q	0	0	0	0.247863	0	0.042735	0.042735	0	0.00854701	0.119658	0	0	0.025641	0.290598	0.042735	0.0598291	0.0598291	0.042735	0	0	0.290598
	359	-	0	0	0	0.00854701	0	0	0	0	0.017094	0	0	0.0940171	0	0	0	0	0	0	0	0	0.0940171
	360	T	0	0	0.0598291	0	0	0.017094	0	0.230769	0.00854701	0.017094	0	0.042735	0.00854701	0	0	0.222222	0.299145	0.042735	0	0.025641	0.299145
	361	T	0.042735	0	0	0	0	0	0	0.017094	0	0	0	0.034188	0.0940171	0	0	0.333333	0.452991	0	0	0.00854701	0.452991
	362	L	0.0940171	0	0	0.0512821	0	0.017094	0	0.196581	0.0512821	0.25641	0.025641	0.042735	0.119658	0.00854701	0	0.0940171	0	0.025641	0	0	0.25641
	363	A	0.495726	0	0	0.017094	0	0	0.0683761	0	0.128205	0.00854701	0	0.0940171	0	0.0512821	0.042735	0.034188	0.042735	0	0	0	0.495726
	364	A	0.393162	0	0	0	0.017094	0	0.00854701	0	0	0.00854701	0	0.0769231	0.00854701	0	0	0.136752	0.264957	0.034188	0	0.00854701	0.393162
	365	H	0	0	0	0.00854701	0	0	0.461538	0	0.0854701	0	0	0	0.119658	0.188034	0.042735	0	0.00854701	0	0	0.0683761	0.461538
	366	K	0	0	0.0683761	0.264957	0	0.119658	0	0	0.410256	0	0	0.00854701	0	0.0512821	0	0.025641	0.025641	0	0	0.00854701	0.410256
	367	G	0.119658	0	0.00854701	0	0	0.393162	0	0	0	0.042735	0	0.00854701	0	0	0.0854701	0.0854701	0	0.025641	0	0	0.393162
	368	K	0	0	0.0854701	0.102564	0	0.153846	0.00854701	0	0.299145	0	0	0.205128	0	0.119658	0.00854701	0	0	0	0	0	0.299145
	369	L	0	0	0	0	0.119658	0	0	0	0	0.786325	0.00854701	0	0	0	0	0.025641	0	0	0.042735	0	0.786325
	370	K	0	0	0	0.0854701	0	0	0.017094	0.00854701	0.410256	0	0.042735	0.034188	0	0	0.0769231	0	0.299145	0.00854701	0	0.00854701	0.410256
	371	E	0.00854701	0.00854701	0.205128	0.350427	0	0.0940171	0.017094	0	0.0512821	0	0	0.017094	0	0.017094	0.111111	0.025641	0.034188	0.017094	0.017094	0.017094	0.350427
	372	F	0.00854701	0.0512821	0	0	0.632479	0	0	0	0	0.102564	0	0	0	0	0	0.017094	0	0.128205	0	0.0512821	0.632479
	373	L	0.0940171	0	0.017094	0.017094	0.145299	0.00854701	0	0.136752	0	0.307692	0.00854701	0	0	0	0.00854701	0.025641	0.00854701	0.188034	0.017094	0.00854701	0.307692
	374	A	0.487179	0	0.00854701	0	0	0.111111	0	0	0	0	0	0	0.179487	0	0	0.111111	0.0940171	0	0	0	0.487179
	375	S	0.316239	0	0	0	0.00854701	0.119658	0	0	0	0	0	0	0	0	0	0.529915	0.00854701	0	0	0	0.529915
	376	G	0	0	0	0	0	0.991453	0	0	0	0	0	0	0	0	0	0	0	0	0	0	0.991453
	377	G	0	0	0.00854701	0	0	0.957265	0	0	0	0	0	0	0	0	0	0	0	0.025641	0	0	0.957265
	378	-	0	0	0	0	0	0.017094	0	0	0	0	0	0	0	0	0	0	0	0	0	0	0.017094
	379	S	0.128205	0	0	0	0	0	0	0	0	0.034188	0	0	0	0	0	0.82906	0	0	0	0	0.82906
	380	G	0	0.00854701	0	0	0	0.974359	0	0	0	0	0	0	0	0	0	0	0	0	0	0	0.974359
	381	V	0	0	0	0	0.00854701	0	0	0.247863	0	0	0	0	0	0	0	0	0	0.726496	0	0	0.726496
	382	L	0	0	0	0	0	0	0	0	0	0.675214	0	0	0	0	0	0	0	0.307692	0	0	0.675214
	383	M	0	0	0	0	0	0	0	0	0	0.0598291	0.905983	0	0	0	0	0	0.025641	0	0	0	0.905983
	384	E	0	0	0.042735	0.752137	0	0.0683761	0	0	0	0.00854701	0	0	0	0.111111	0	0	0	0	0	0.00854701	0.752137
	385	D	0	0	0.598291	0.025641	0	0.0683761	0	0	0	0	0	0.273504	0	0	0.025641	0	0	0	0	0	0.598291
	386	G	0	0	0.0683761	0	0	0.91453	0	0	0	0	0	0.00854701	0	0	0	0	0	0	0	0	0.91453
	387	T	0.0598291	0	0	0	0	0	0	0.017094	0	0	0.025641	0	0	0	0	0	0.846154	0	0.042735	0	0.846154
	388	L	0	0	0	0	0.042735	0	0	0.247863	0	0.65812	0	0	0.017094	0	0	0	0	0.025641	0	0	0.65812
	389	V	0	0	0	0	0	0	0	0	0	0	0	0	0	0	0	0	0	0.991453	0	0	0.991453
	390	F	0	0	0	0	0.991453	0	0	0	0	0	0	0	0	0	0	0	0	0	0	0	0.991453
	391	P	0	0	0	0	0	0	0	0	0	0	0	0	0.65812	0	0	0.333333	0	0	0	0	0.65812
	392	L	0	0	0	0	0	0	0	0	0	0.777778	0.042735	0	0	0	0	0	0	0.17094	0	0	0.777778
	393	M	0.00854701	0	0	0.00854701	0.025641	0	0	0.042735	0	0	0.632479	0	0	0.017094	0.00854701	0.042735	0.119658	0.0854701	0	0	0.632479
	394	A	0.880342	0	0	0	0	0.034188	0	0	0.017094	0	0	0	0	0	0	0	0	0.0598291	0	0	0.880342
	395	K	0	0	0	0.0598291	0.119658	0.025641	0	0.00854701	0.350427	0.017094	0.0854701	0.00854701	0.017094	0.017094	0.0769231	0.00854701	0.034188	0.0769231	0	0	0.350427
	396	-	0.00854701	0	0.179487	0	0	0.00854701	0	0	0.0598291	0	0	0.358974	0	0	0.017094	0.358974	0	0	0	0	0.358974
	397	G	0	0	0.042735	0.324786	0	0.367521	0	0	0.111111	0	0	0	0	0.00854701	0.00854701	0	0.017094	0	0	0	0.367521
	398	-	0	0	0.017094	0.239316	0	0.00854701	0	0	0.213675	0	0	0.162393	0	0.00854701	0	0.017094	0.00854701	0.00854701	0	0.00854701	0.239316
	399	-	0	0	0.00854701	0.00854701	0	0.025641	0	0	0.017094	0	0	0.102564	0	0	0	0.00854701	0	0	0	0	0.102564
	400	N	0.0940171	0	0.111111	0.119658	0	0.0854701	0.00854701	0	0.025641	0	0	0.34188	0.00854701	0	0	0.025641	0.00854701	0.00854701	0	0.00854701	0.34188
	401	G	0	0	0.128205	0.179487	0.00854701	0.188034	0.017094	0	0.0854701	0	0	0.0940171	0	0.00854701	0.017094	0.025641	0	0.0683761	0	0.0854701	0.188034
	402	D	0	0	0.282051	0.0598291	0.017094	0.196581	0.017094	0	0.00854701	0	0	0.0598291	0.102564	0	0.017094	0.00854701	0	0.136752	0	0.025641	0.282051
	403	V	0.017094	0	0.042735	0	0.0769231	0.0512821	0	0.0683761	0	0	0	0	0.00854701	0	0	0.00854701	0	0.418803	0	0.0598291	0.418803
	404	Y	0	0.102564	0	0.017094	0.222222	0	0.017094	0	0	0.034188	0	0	0	0	0	0.025641	0.025641	0.0512821	0	0.495726	0.495726
	405	S	0	0	0	0	0.00854701	0	0	0	0	0	0	0.025641	0.025641	0	0	0.897436	0	0.025641	0	0.00854701	0.897436
	406	M	0	0	0	0	0.025641	0	0	0.00854701	0	0.102564	0.760684	0	0	0	0.017094	0.0598291	0.00854701	0	0.00854701	0	0.760684
	407	I	0	0	0	0	0	0	0	0.931624	0	0.025641	0.00854701	0	0	0	0	0	0.025641	0	0	0	0.931624
	408	I	0.00854701	0	0	0	0.017094	0	0	0.769231	0	0	0	0.00854701	0	0	0	0	0.162393	0.025641	0	0	0.769231
	409	Y	0	0	0	0	0	0	0.017094	0	0	0	0	0	0	0	0	0	0	0	0	0.974359	0.974359
	410	S	0	0	0	0	0	0	0	0	0	0	0	0	0	0	0	0.991453	0	0	0	0	0.991453
	411	T	0.017094	0	0	0	0	0	0	0	0.350427	0	0.017094	0	0	0	0	0	0.581197	0.017094	0	0	0.581197
	412	D	0	0	0.846154	0.025641	0	0	0	0	0	0	0	0.119658	0	0	0	0	0	0	0	0	0.846154
	413	N	0	0	0.239316	0.017094	0	0.025641	0	0	0.042735	0	0	0.606838	0	0	0	0.0598291	0	0	0	0	0.606838
	414	G	0	0	0	0	0	0.991453	0	0	0	0	0	0	0	0	0	0	0	0	0	0	0.991453
	415	S	0.102564	0	0	0.0854701	0	0	0	0	0.034188	0	0	0.102564	0	0.0598291	0.00854701	0.581197	0	0.017094	0	0	0.581197
	416	T	0.00854701	0	0	0	0	0	0	0.025641	0.153846	0	0	0.239316	0	0	0	0.0512821	0.512821	0	0	0	0.512821
	417	W	0	0	0	0	0	0	0	0	0	0	0	0	0	0	0	0	0	0	0.991453	0	0.991453
	418	S	0.179487	0	0.034188	0.0598291	0	0	0	0	0	0.034188	0.0940171	0	0	0	0	0.316239	0.0683761	0.205128	0	0	0.316239
	419	L	0	0	0	0	0.162393	0	0	0.0683761	0	0.709402	0	0	0	0	0	0	0	0.0512821	0	0	0.709402
	420	S	0.00854701	0.00854701	0	0	0	0.017094	0	0	0	0	0	0	0.239316	0	0	0.717949	0	0	0	0	0.717949
	421	E	0.025641	0	0	0.487179	0	0.017094	0	0	0.128205	0	0	0.162393	0	0.00854701	0.034188	0	0.128205	0	0	0	0.487179
	422	G	0	0	0.111111	0	0	0.726496	0	0	0	0	0	0	0	0	0	0.153846	0	0	0	0	0.726496
	423	V	0.042735	0	0	0	0.00854701	0	0	0.264957	0	0	0.162393	0	0	0	0	0	0.196581	0.316239	0	0	0.316239
	424	S	0	0	0	0	0.00854701	0	0	0	0	0.017094	0	0	0.0683761	0	0	0.897436	0	0	0	0	0.897436
	425	P	0.017094	0	0	0	0	0	0.0512821	0	0	0	0	0	0.777778	0	0	0.136752	0.00854701	0	0	0	0.777778
	426	A	0.726496	0	0	0.017094	0	0.025641	0	0	0	0.00854701	0	0	0.0512821	0	0	0	0	0.145299	0.017094	0	0.726496
	427	K	0.042735	0	0.042735	0.111111	0	0.128205	0.017094	0	0.470085	0	0	0.145299	0	0	0.00854701	0.00854701	0	0	0	0.017094	0.470085
	428	C	0	0.991453	0	0	0	0	0	0	0	0	0	0	0	0	0	0	0	0	0	0	0.991453
	429	L	0	0	0	0.0512821	0.0769231	0.119658	0.042735	0	0	0.196581	0.017094	0	0	0	0.128205	0.0769231	0.136752	0.119658	0	0.025641	0.196581
	430	N	0.128205	0	0.222222	0.025641	0.017094	0.0769231	0	0	0.0512821	0	0	0.25641	0	0	0.017094	0.0854701	0.0512821	0	0	0.0598291	0.25641
	431	P	0	0	0	0	0	0	0	0.025641	0	0.00854701	0	0	0.91453	0	0	0.042735	0	0	0	0	0.91453
	432	R	0	0.017094	0	0	0	0	0.025641	0	0	0.025641	0	0	0	0	0.897436	0.025641	0	0	0	0	0.897436
	433	I	0	0	0	0	0	0	0	0.760684	0	0	0.00854701	0	0	0	0	0	0	0.222222	0	0	0.760684
	434	T	0.034188	0	0	0	0	0	0	0.00854701	0	0	0	0	0	0	0	0	0.948718	0	0	0	0.948718
	435	E	0	0	0	0.982906	0	0	0	0	0.00854701	0	0	0	0	0	0	0	0	0	0	0	0.982906
	436	W	0	0	0	0	0	0	0	0	0	0	0	0	0	0	0	0	0	0	0.991453	0	0.991453
	437	-	0	0	0.025641	0.230769	0	0.00854701	0	0	0	0	0	0.00854701	0	0	0	0	0	0	0	0	0.230769
	438	E	0	0	0.0598291	0.700855	0	0	0.00854701	0	0.0683761	0	0	0.034188	0	0	0.017094	0.00854701	0.0769231	0	0.00854701	0.00854701	0.700855
	439	G	0	0	0	0.00854701	0	0.940171	0	0	0.025641	0	0	0	0	0	0.017094	0	0	0	0	0	0.940171
	440	S	0	0	0	0.017094	0	0	0.00854701	0	0.00854701	0.00854701	0	0	0	0.136752	0	0.709402	0.0769231	0	0	0	0.709402
	441	L	0	0	0	0	0.00854701	0	0	0.188034	0	0.786325	0	0	0	0	0	0	0	0.00854701	0	0	0.786325
	442	L	0	0	0	0	0	0	0	0	0	0.991453	0	0	0	0	0	0	0	0	0	0	0.991453
	443	M	0	0	0	0	0	0	0	0.017094	0	0	0.974359	0	0	0	0	0	0	0	0	0	0.974359
	444	I	0	0	0	0	0	0	0	0.837607	0	0.017094	0	0	0	0	0	0	0	0.136752	0	0	0.837607
	445	V	0.042735	0	0	0	0	0	0	0.025641	0	0	0	0	0	0	0	0	0.102564	0.820513	0	0	0.820513
	446	D	0	0	0.709402	0.042735	0	0.017094	0.025641	0	0	0	0	0.0683761	0	0.034188	0	0.017094	0	0	0	0.0769231	0.709402
	447	C	0	0.974359	0	0	0.00854701	0	0	0	0	0	0	0	0	0	0	0	0	0	0	0.00854701	0.974359
	448	E	0.017094	0	0.017094	0.675214	0.017094	0.00854701	0	0	0.111111	0.017094	0.017094	0.025641	0	0	0	0	0.025641	0.0598291	0	0	0.675214
	449	D	0	0	0.452991	0	0	0.034188	0	0.00854701	0.017094	0	0	0.316239	0	0	0	0.119658	0	0.00854701	0	0.034188	0.452991
	450	G	0.034188	0	0.0940171	0.162393	0	0.606838	0	0	0	0	0	0	0	0	0	0.0940171	0	0	0	0	0.606838
	451	Q	0	0	0	0	0	0	0	0	0	0	0	0	0	0.854701	0.136752	0	0	0	0	0	0.854701
	452	R	0	0	0	0	0	0	0	0	0.213675	0	0.00854701	0.025641	0	0	0.598291	0.128205	0.017094	0	0	0	0.598291
	453	V	0	0	0	0	0	0	0	0	0	0	0	0	0	0	0	0	0	0.991453	0	0	0.991453
	454	Y	0	0	0	0	0.230769	0	0	0	0	0.017094	0	0	0	0	0	0	0	0	0	0.74359	0.74359
	455	E	0	0	0	0.905983	0	0.025641	0	0	0	0	0	0	0	0.034188	0.00854701	0	0	0.017094	0	0	0.905983
	456	S	0.017094	0	0	0	0	0	0	0	0	0	0	0	0	0	0	0.965812	0.00854701	0	0	0	0.965812
	457	R	0	0.034188	0	0	0	0.017094	0	0	0	0.034188	0	0.00854701	0	0	0.888889	0.00854701	0	0	0	0	0.888889
	458	D	0	0	0.965812	0.00854701	0	0	0	0	0	0	0	0.017094	0	0	0	0	0	0	0	0	0.965812
	459	M	0	0	0	0	0	0	0	0	0	0.025641	0.91453	0	0	0	0	0	0	0.0512821	0	0	0.91453
	460	G	0	0	0	0	0	0.974359	0	0	0	0	0	0	0	0	0	0	0	0	0.017094	0	0.974359
	461	T	0.0854701	0	0.042735	0.017094	0	0.025641	0	0	0.179487	0	0	0	0	0	0.042735	0	0.598291	0	0	0	0.598291
	462	T	0.153846	0	0	0	0	0	0	0	0.025641	0	0.00854701	0	0	0	0	0.0512821	0.752137	0	0	0	0.752137
	463	W	0	0	0	0	0	0	0	0	0	0	0	0	0	0	0	0	0	0	0.991453	0	0.991453
	464	T	0	0	0	0	0	0	0	0	0.00854701	0	0	0	0	0	0	0.017094	0.965812	0	0	0	0.965812
	465	E	0.025641	0	0	0.760684	0	0.119658	0	0	0.0512821	0	0	0.00854701	0	0	0.017094	0	0.00854701	0	0	0	0.760684
	466	A	0.871795	0	0	0	0	0	0	0	0	0	0	0	0	0	0	0	0.102564	0.017094	0	0	0.871795
	467	I	0.034188	0	0	0	0.042735	0	0	0.581197	0	0.034188	0	0	0.025641	0	0	0.017094	0.025641	0.230769	0	0	0.581197
	468	G	0	0	0.017094	0	0	0.923077	0	0	0	0	0	0	0	0	0.0512821	0	0	0	0	0	0.923077
	469	T	0.034188	0	0	0	0	0.00854701	0	0.017094	0.0940171	0.017094	0	0	0	0	0.017094	0	0.777778	0.025641	0	0	0.777778
	470	L	0	0	0	0	0	0	0	0.017094	0	0.974359	0	0	0	0	0	0	0	0	0	0	0.974359
	471	P	0	0	0	0	0	0	0	0	0	0.111111	0	0	0.632479	0	0	0.247863	0	0	0	0	0.632479
	472	G	0.017094	0	0	0	0	0.91453	0	0	0	0	0	0	0	0	0.042735	0.00854701	0	0	0.00854701	0	0.91453
	473	V	0.025641	0	0	0	0	0	0	0.00854701	0	0.034188	0.00854701	0	0	0	0	0	0	0.91453	0	0	0.91453
	474	W	0	0	0	0	0	0	0	0	0	0	0	0	0	0	0	0.00854701	0	0	0.982906	0	0.982906
	475	V	0.0683761	0	0	0	0	0	0	0.0512821	0	0.0598291	0	0	0	0	0	0	0.239316	0.57265	0	0	0.57265
	476	K	0	0	0.017094	0	0	0	0	0.017094	0.470085	0	0.00854701	0.393162	0	0	0.042735	0.025641	0.017094	0	0	0	0.470085
	477	S	0.0598291	0	0	0	0	0	0	0	0	0.00854701	0	0	0.102564	0	0	0.777778	0.017094	0	0	0	0.777778
	478	Q	0	0	0	0.042735	0	0.119658	0.00854701	0	0.17094	0	0	0	0.00854701	0.393162	0.247863	0	0	0	0	0	0.393162
	479	S	0.00854701	0	0	0	0	0	0	0	0	0.0683761	0	0	0.307692	0	0	0.555556	0	0	0	0	0.555556
	480	G	0.034188	0	0.00854701	0.230769	0	0.282051	0	0.017094	0.025641	0.0512821	0	0.034188	0	0	0.00854701	0.00854701	0.042735	0	0	0	0.282051
	481	-	0.153846	0	0.205128	0.0683761	0.205128	0.042735	0	0	0	0.017094	0	0	0.042735	0	0.00854701	0.017094	0.017094	0.162393	0	0.0512821	0.205128
	482	F	0	0	0	0	0.230769	0	0	0.119658	0	0.0769231	0	0	0.017094	0	0.162393	0.196581	0	0.00854701	0	0.179487	0.230769
	483	W	0	0	0	0	0.00854701	0	0	0	0.034188	0.162393	0	0	0.188034	0.128205	0.034188	0.017094	0	0.00854701	0.350427	0	0.350427
	484	D	0.017094	0	0.692308	0.128205	0	0.0512821	0	0	0.00854701	0	0	0.025641	0	0	0	0	0	0	0	0.0683761	0.692308
	485	L	0	0	0	0.145299	0	0.102564	0	0.025641	0.0512821	0.393162	0	0	0.017094	0	0.0683761	0.034188	0	0.153846	0	0	0.393162
	486	S	0	0	0.034188	0	0.00854701	0.145299	0	0.0512821	0	0	0	0.042735	0	0	0.00854701	0.666667	0.00854701	0.025641	0	0	0.666667
	487	L	0	0	0	0	0.136752	0	0	0	0	0.811966	0	0	0.00854701	0	0	0	0	0	0.025641	0.00854701	0.811966
	488	H	0.025641	0	0	0	0	0	0.478632	0	0	0.00854701	0	0	0.017094	0	0.384615	0.025641	0	0	0	0.0512821	0.478632
	489	V	0.017094	0	0	0	0	0	0	0	0	0.042735	0	0	0	0	0	0	0	0.931624	0	0	0.931624
	490	D	0	0	0.444444	0.333333	0	0.213675	0	0	0	0	0	0	0	0	0	0	0	0	0	0	0.444444
	491	A	0.905983	0	0.034188	0	0	0	0	0	0	0	0	0	0	0	0	0.0512821	0	0	0	0	0.905983
	492	L	0	0	0	0	0.017094	0	0	0.017094	0	0.957265	0	0	0	0	0	0	0	0	0	0	0.957265
	493	I	0	0	0	0	0	0	0	0.940171	0	0.017094	0	0	0	0	0	0	0.034188	0	0	0	0.940171
	494	T	0.017094	0	0	0	0	0	0	0	0	0	0	0	0	0	0	0	0.974359	0	0	0	0.974359
	495	A	0.905983	0	0	0	0	0	0	0	0	0.025641	0	0	0	0	0	0	0	0.0598291	0	0	0.905983
	496	T	0.034188	0	0	0.017094	0	0	0	0.017094	0	0	0	0.042735	0	0	0	0.025641	0.854701	0	0	0	0.854701
	497	I	0	0	0	0	0.025641	0	0	0.940171	0	0.00854701	0	0	0	0	0	0.00854701	0	0.00854701	0	0	0.940171
	498	E	0.017094	0	0.00854701	0.74359	0	0.196581	0.00854701	0	0	0	0	0	0	0	0	0	0	0	0	0.017094	0.74359
	499	G	0	0	0.00854701	0.136752	0	0.717949	0	0.025641	0.102564	0	0	0	0	0	0	0	0	0	0	0	0.717949
	500	R	0	0	0	0	0	0.00854701	0	0	0.0769231	0	0.00854701	0.00854701	0	0	0.82906	0	0	0.0512821	0.00854701	0	0.82906
	501	K	0	0	0	0.00854701	0	0	0	0	0.846154	0	0	0.00854701	0	0	0.102564	0.025641	0	0	0	0	0.846154
	502	V	0	0	0	0	0	0	0	0	0	0.034188	0	0	0	0	0	0	0	0.957265	0	0	0.957265
	503	M	0	0	0	0	0	0	0	0.00854701	0	0.017094	0.957265	0	0	0	0	0	0	0.00854701	0	0	0.957265
	504	L	0	0	0	0	0	0	0	0	0	0.991453	0	0	0	0	0	0	0	0	0	0	0.991453
	505	Y	0	0.00854701	0	0	0	0	0	0	0	0	0	0	0	0	0	0	0	0	0	0.982906	0.982906
	506	T	0	0	0	0	0	0	0	0.196581	0	0	0	0	0	0	0	0	0.794872	0	0	0	0.794872
	507	Q	0	0	0	0	0	0	0.034188	0	0	0	0	0	0	0.957265	0	0	0	0	0	0	0.957265
	508	R	0	0	0	0	0	0.00854701	0	0	0.196581	0	0	0	0	0	0.786325	0	0	0	0	0	0.786325
	509	G	0.00854701	0	0	0.00854701	0	0.726496	0	0	0	0	0	0	0	0	0	0	0	0.017094	0	0	0.726496
	510	Y	0	0	0.042735	0.017094	0	0.136752	0.034188	0	0	0	0	0.196581	0	0	0.0598291	0.017094	0	0.0598291	0	0.393162	0.393162
	511	A	0.384615	0	0	0	0.222222	0	0.00854701	0	0	0	0	0	0	0	0.0598291	0.0683761	0.025641	0.017094	0	0.17094	0.384615
	512	S	0.025641	0	0	0	0	0	0.0683761	0.00854701	0	0.0683761	0.034188	0.00854701	0.0769231	0	0.025641	0.547009	0.0769231	0.00854701	0.025641	0.017094	0.547009
	513	G	0.025641	0	0	0.102564	0.017094	0.487179	0	0	0.025641	0.017094	0	0	0.025641	0.025641	0.034188	0.145299	0.042735	0.042735	0	0	0.487179
	514	E	0	0	0	0.290598	0	0.239316	0	0	0.136752	0.0940171	0	0.042735	0	0.017094	0.025641	0.025641	0	0	0	0	0.290598
	515	E	0.00854701	0	0	0.376068	0	0.0512821	0	0	0.162393	0	0	0.196581	0	0.0598291	0	0.017094	0.00854701	0.00854701	0	0.017094	0.376068
	516	K	0.0512821	0	0.00854701	0.128205	0	0.017094	0	0	0.273504	0	0	0.0598291	0	0.017094	0.136752	0.017094	0.102564	0.0598291	0	0	0.273504
	517	-	0	0	0.0683761	0.162393	0	0.042735	0	0	0.0769231	0	0	0.0683761	0	0	0.0598291	0	0	0	0	0	0.162393
	518	-	0.102564	0	0.025641	0.119658	0	0.00854701	0	0	0.0512821	0.00854701	0.025641	0.0683761	0	0	0.0512821	0	0.00854701	0	0	0	0.119658
	519	A	0.470085	0	0.00854701	0.188034	0.025641	0	0	0	0	0	0	0.00854701	0.0769231	0	0	0	0.034188	0.034188	0	0	0.470085
	520	N	0	0	0	0	0	0.00854701	0	0	0.0512821	0	0.00854701	0.521368	0	0	0.188034	0.034188	0.179487	0	0	0	0.521368
	521	A	0.752137	0	0	0.00854701	0	0.00854701	0	0	0	0	0	0	0.162393	0	0	0	0.0512821	0.00854701	0	0	0.752137
	522	L	0	0	0	0	0.00854701	0	0	0	0	0.982906	0	0	0	0	0	0	0	0	0	0	0.982906
	523	Y	0	0.042735	0	0	0.00854701	0	0.0940171	0	0	0	0	0	0	0	0.00854701	0	0	0	0	0.837607	0.837607
	524	L	0	0	0	0	0	0	0	0.025641	0	0.905983	0	0	0	0	0	0	0	0.0598291	0	0	0.905983
	525	W	0	0.017094	0	0	0	0	0	0	0	0	0	0	0	0	0	0	0	0	0.974359	0	0.974359
	526	V	0.00854701	0	0	0	0	0	0	0.034188	0	0	0	0	0	0	0	0	0	0.948718	0	0	0.948718
	527	T	0.017094	0	0	0	0	0	0	0	0.017094	0	0	0	0	0	0	0	0.957265	0	0	0	0.957265
	528	D	0	0	0.974359	0.00854701	0	0	0	0	0	0	0	0.00854701	0	0	0	0	0	0	0	0	0.974359
	529	N	0	0	0	0	0	0.00854701	0	0	0.00854701	0	0	0.940171	0	0	0	0.034188	0	0	0	0	0.940171
	530	N	0	0	0	0	0	0	0	0.0598291	0.00854701	0	0	0.82906	0	0	0	0.0940171	0	0	0	0	0.82906
	531	R	0	0	0	0	0	0	0.00854701	0	0	0	0	0	0	0	0.982906	0	0	0	0	0	0.982906
	532	S	0.017094	0	0	0	0	0	0	0.00854701	0	0.00854701	0.00854701	0	0	0	0	0.65812	0.290598	0	0	0	0.65812
	533	F	0	0.00854701	0	0	0.940171	0	0	0	0	0.00854701	0	0	0	0	0.017094	0	0	0.017094	0	0	0.940171
	534	Y	0	0.111111	0	0	0.0854701	0	0.239316	0	0	0	0	0	0.025641	0	0	0.247863	0	0	0	0.282051	0.282051
	535	V	0	0	0	0	0.188034	0	0	0.025641	0	0.102564	0	0	0	0	0	0	0.00854701	0.666667	0	0	0.666667
	536	G	0	0	0	0	0	0.982906	0	0	0	0	0	0	0	0	0	0	0	0	0.00854701	0	0.982906
	537	P	0	0	0	0	0	0	0	0	0	0	0	0	0.974359	0.00854701	0.00854701	0	0	0	0	0	0.974359
	538	V	0.00854701	0	0	0	0.0854701	0	0	0.0598291	0	0.145299	0	0	0	0	0	0	0	0.692308	0	0	0.692308
	539	G	0.316239	0	0	0	0.0683761	0.393162	0	0	0	0	0	0	0	0	0	0.179487	0	0.00854701	0	0.025641	0.393162
	540	M	0.00854701	0	0	0	0	0.00854701	0	0.034188	0.017094	0.0683761	0.529915	0	0	0	0	0	0.042735	0.282051	0	0	0.529915
	541	D	0	0	0.538462	0.282051	0	0.034188	0	0	0	0	0	0	0	0	0	0.017094	0	0	0	0.034188	0.538462
	542	N	0.042735	0.00854701	0.145299	0.145299	0	0	0	0	0.017094	0	0	0.384615	0	0	0.025641	0.128205	0.0854701	0	0	0	0.384615
	543	A	0.564103	0	0.128205	0	0.00854701	0.025641	0	0	0.00854701	0.00854701	0	0.136752	0.00854701	0	0	0.042735	0.017094	0.017094	0	0	0.564103
	544	-	0.162393	0	0.042735	0.0512821	0	0.179487	0	0	0.025641	0	0.034188	0	0	0	0.00854701	0	0	0.0598291	0	0	0.179487
	545	V	0.034188	0	0	0.17094	0.00854701	0.102564	0	0.00854701	0.188034	0.042735	0.042735	0.0854701	0	0	0.017094	0.00854701	0	0.282051	0	0	0.282051
	546	N	0	0	0.00854701	0.145299	0	0.034188	0	0.00854701	0.213675	0	0	0.264957	0	0	0.136752	0.017094	0	0	0.025641	0	0.264957
	547	W	0	0	0	0.196581	0	0.0769231	0	0	0.0683761	0	0.034188	0	0	0.00854701	0.0598291	0	0	0	0.333333	0	0.333333
	548	E	0.025641	0	0.042735	0.564103	0.00854701	0.00854701	0	0	0.017094	0.042735	0.042735	0	0	0.00854701	0	0	0.222222	0	0	0	0.564103
	549	L	0	0	0	0	0.418803	0	0	0.00854701	0	0.444444	0	0	0	0	0	0	0.00854701	0.102564	0	0	0.444444
	550	A	0.803419	0	0.00854701	0.034188	0.00854701	0	0	0	0	0	0	0	0	0	0	0.034188	0.0769231	0.025641	0	0	0.803419
	551	S	0	0	0	0	0	0.0598291	0.00854701	0	0.00854701	0	0	0.230769	0	0	0	0.683761	0	0	0	0	0.683761
	552	T	0.264957	0	0	0	0	0.034188	0	0	0.00854701	0	0	0.102564	0	0	0.025641	0.239316	0.299145	0.017094	0	0	0.299145
	553	L	0	0	0	0	0	0	0	0	0	0.991453	0	0	0	0	0	0	0	0	0	0	0.991453
	554	L	0	0	0	0	0.00854701	0	0	0	0	0.905983	0.0512821	0	0.00854701	0.017094	0	0	0	0	0	0	0.905983
	555	Y	0	0	0	0	0	0	0.0598291	0	0	0	0	0	0	0	0	0	0	0	0	0.931624	0.931624
	556	S	0.00854701	0	0	0	0	0	0	0	0	0	0	0	0	0	0	0.974359	0	0	0	0.00854701	0.974359
	557	D	0	0	0.888889	0.017094	0	0.0598291	0	0	0	0	0	0.025641	0	0	0	0	0	0	0	0	0.888889
	558	G	0.017094	0	0.102564	0	0	0.846154	0	0	0	0	0	0.025641	0	0	0	0	0	0	0	0	0.846154
	559	N	0.162393	0	0	0.0512821	0	0.017094	0	0	0.264957	0	0.025641	0.324786	0	0	0.034188	0.0940171	0	0	0	0.017094	0.324786
	560	L	0	0	0	0	0	0	0	0	0	0.982906	0	0	0	0	0	0	0	0.00854701	0	0	0.982906
	561	H	0	0	0	0	0.025641	0	0.854701	0	0	0.00854701	0	0	0	0.00854701	0	0	0	0	0	0.0940171	0.854701
	562	L	0	0	0	0	0.017094	0	0	0.034188	0	0.940171	0	0	0	0	0	0	0	0	0	0	0.940171
	563	L	0.025641	0	0	0	0	0	0	0.00854701	0	0.846154	0	0	0	0	0	0.102564	0.00854701	0	0	0	0.846154
	564	Q	0	0	0	0.00854701	0	0	0.034188	0	0.0769231	0	0	0	0	0.794872	0.0769231	0	0	0	0	0	0.794872
	565	R	0.025641	0	0	0.128205	0.017094	0.00854701	0	0	0.00854701	0.00854701	0	0	0	0.273504	0.512821	0	0	0.00854701	0	0	0.512821
	566	R	0	0	0	0	0	0.025641	0	0	0.042735	0	0.034188	0.00854701	0	0	0.786325	0.0683761	0.025641	0	0	0	0.786325
	567	G	0.0940171	0	0.196581	0.0512821	0.00854701	0.418803	0	0.0769231	0	0.00854701	0	0	0	0	0.025641	0.00854701	0	0.0769231	0	0.025641	0.418803
	568	N	0.00854701	0	0.153846	0	0.017094	0.00854701	0	0.042735	0.025641	0	0	0.393162	0	0	0	0.25641	0.0512821	0.034188	0	0	0.393162
	569	G	0.017094	0	0.188034	0.0769231	0	0.435897	0.025641	0	0.025641	0	0	0	0	0.034188	0.034188	0.0598291	0	0	0	0.0940171	0.435897
	570	E	0.025641	0	0.00854701	0.529915	0	0	0	0.00854701	0.307692	0	0	0	0	0	0	0.017094	0.0940171	0	0	0	0.529915
	571	G	0.017094	0	0.0683761	0	0	0.581197	0.0854701	0.00854701	0	0	0	0.017094	0	0	0.042735	0.136752	0.034188	0	0	0	0.581197
	572	S	0	0	0.034188	0.025641	0	0.042735	0	0	0.025641	0	0	0.00854701	0	0	0.111111	0.632479	0.0940171	0	0.017094	0	0.632479
	573	A	0.589744	0	0.00854701	0	0.025641	0.0598291	0	0	0	0	0	0	0	0	0	0	0.00854701	0.299145	0	0	0.589744
	574	I	0	0	0	0	0	0	0	0.683761	0	0.0769231	0.119658	0	0	0	0	0	0	0.111111	0	0	0.683761
	575	S	0	0	0	0	0.042735	0	0	0	0	0.00854701	0	0	0	0	0	0.931624	0	0	0	0.00854701	0.931624
	576	L	0	0	0	0	0.025641	0	0	0	0	0.965812	0	0	0	0	0	0	0	0	0	0	0.965812
	577	S	0.196581	0	0	0	0.025641	0	0	0	0	0	0	0	0	0	0	0.769231	0	0	0	0	0.769231
	578	R	0	0.034188	0	0	0	0	0.0769231	0	0	0	0	0	0.025641	0	0.854701	0	0	0	0	0	0.854701
	579	L	0	0	0	0	0	0	0	0.017094	0	0.931624	0.034188	0	0	0.00854701	0	0	0	0	0	0	0.931624
	580	T	0.0683761	0	0	0	0	0	0	0.017094	0.034188	0	0.017094	0	0	0	0	0.00854701	0.846154	0	0	0	0.846154
	581	E	0	0	0.0598291	0.863248	0	0.025641	0	0	0.042735	0	0	0	0	0	0	0	0	0	0	0	0.863248
	582	E	0	0	0	0.982906	0	0	0	0	0.00854701	0	0	0	0	0	0	0	0	0	0	0	0.982906
	583	L	0	0	0	0	0	0	0	0	0	0.897436	0.025641	0	0	0	0	0	0	0.0683761	0	0	0.897436
	584	S	0	0	0.025641	0.025641	0	0.025641	0	0	0.333333	0	0	0.162393	0	0	0.017094	0.401709	0	0	0	0	0.401709
	585	T	0.0598291	0	0	0.188034	0	0	0	0.00854701	0.111111	0	0	0	0	0	0	0	0.623932	0	0	0	0.623932
	586	I	0	0	0	0	0	0	0	0.931624	0	0	0	0	0	0	0	0	0	0.0598291	0	0	0.931624
	587	K	0	0	0.00854701	0.222222	0	0.00854701	0	0	0.393162	0	0.017094	0.213675	0	0	0.128205	0	0	0	0	0	0.393162
	588	S	0	0	0	0	0.0854701	0	0	0	0	0	0	0	0	0	0	0.905983	0	0	0	0	0.905983
	589	V	0	0	0	0	0.042735	0	0	0.034188	0	0.00854701	0	0	0	0	0	0	0.0683761	0.837607	0	0	0.837607
	590	L	0.017094	0	0	0	0	0	0	0	0	0.940171	0	0	0	0	0	0	0	0.034188	0	0	0.940171
	591	S	0	0	0	0	0	0.00854701	0	0.00854701	0.17094	0	0	0.017094	0	0	0.034188	0.735043	0	0.017094	0	0	0.735043
	592	T	0	0	0	0	0	0.017094	0	0.00854701	0	0	0	0.042735	0	0	0	0.034188	0.888889	0	0	0	0.888889
	593	W	0	0	0	0	0	0	0	0	0	0	0	0	0	0	0	0	0	0	0.991453	0	0.991453
	594	A	0.641026	0	0	0.00854701	0	0.00854701	0	0.017094	0.025641	0	0.00854701	0	0	0	0	0.230769	0.017094	0.034188	0	0	0.641026
	595	Q	0	0	0	0.017094	0	0	0	0	0.153846	0.025641	0	0	0	0.777778	0.017094	0	0	0	0	0	0.777778
	596	K	0	0	0	0	0	0	0	0	0.615385	0.230769	0.034188	0.0854701	0.00854701	0	0	0	0	0.017094	0	0	0.615385
	597	D	0	0	0.991453	0	0	0	0	0	0	0	0	0	0	0	0	0	0	0	0	0	0.991453
	598	A	0.555556	0	0	0	0	0	0	0.17094	0	0	0	0	0	0	0	0.017094	0.00854701	0.239316	0	0	0.555556
	599	F	0	0	0	0	0.803419	0	0	0	0	0	0	0	0	0	0	0.188034	0	0	0	0	0.803419
	600	F	0	0	0	0	0.982906	0	0	0	0	0.00854701	0	0	0	0	0	0	0	0	0	0	0.982906
	601	S	0	0	0	0	0.017094	0	0	0	0	0	0	0	0.00854701	0	0	0.965812	0	0	0	0	0.965812
	602	S	0.042735	0	0	0.102564	0	0.102564	0	0	0.213675	0	0.00854701	0.145299	0	0	0.00854701	0.367521	0	0	0	0	0.367521
	603	L	0	0	0	0	0.196581	0	0	0	0	0.547009	0	0	0	0	0	0.239316	0	0.00854701	0	0	0.547009
	604	S	0.034188	0	0	0	0.017094	0	0.00854701	0	0	0	0	0	0	0	0	0.820513	0.102564	0	0	0.00854701	0.820513
	605	I	0	0	0	0	0	0	0	0.786325	0	0	0	0	0	0	0.00854701	0	0.196581	0	0	0	0.786325
	606	P	0	0	0	0	0	0	0	0	0	0	0	0	0.982906	0	0	0.00854701	0	0	0	0	0.982906
	607	T	0	0	0	0	0	0	0	0	0	0	0.00854701	0	0	0	0	0	0.982906	0	0	0	0.982906
	608	A	0.854701	0	0.034188	0	0	0	0	0	0	0	0	0.00854701	0	0	0	0	0.017094	0.0769231	0	0	0.854701
	609	G	0	0	0	0	0	0.991453	0	0	0	0	0	0	0	0	0	0	0	0	0	0	0.991453
	610	L	0	0	0	0	0	0	0	0	0	0.991453	0	0	0	0	0	0	0	0	0	0	0.991453
	611	V	0	0	0	0	0	0	0	0	0	0	0	0	0	0	0	0	0	0.991453	0	0	0.991453
	612	A	0.769231	0	0	0	0	0.222222	0	0	0	0	0	0	0	0	0	0	0	0	0	0	0.769231
	613	V	0.0512821	0	0	0	0.205128	0	0	0	0	0.017094	0	0	0	0	0	0.00854701	0	0.709402	0	0	0.709402
	614	L	0	0	0	0	0.0598291	0	0	0	0	0.931624	0	0	0	0	0	0	0	0	0	0	0.931624
	615	S	0	0	0	0	0	0	0	0	0	0	0	0	0	0	0	0.991453	0	0	0	0	0.991453
	616	N	0	0	0.452991	0	0	0.025641	0	0	0	0	0	0.495726	0	0	0	0	0	0	0	0	0.495726
	617	A	0.726496	0	0.017094	0.042735	0	0	0	0	0	0.00854701	0	0	0	0	0	0.034188	0.162393	0	0	0	0.726496
	618	A	0.487179	0	0	0	0	0	0	0	0	0.0512821	0	0	0	0	0	0.350427	0.042735	0.017094	0	0	0.487179
	619	S	0.290598	0	0	0	0	0.0854701	0	0.00854701	0	0	0	0.0512821	0	0	0	0.512821	0.025641	0.017094	0	0	0.512821
	620	-	0	0.00854701	0.0854701	0	0	0.188034	0	0	0	0	0	0.162393	0	0	0	0.247863	0	0	0	0	0.247863
	621	D	0.017094	0	0.367521	0	0	0.34188	0	0	0	0	0	0.145299	0.017094	0	0.00854701	0.00854701	0	0	0	0	0.367521
	622	D	0	0	0.589744	0.034188	0	0.222222	0	0	0	0	0	0	0.00854701	0	0	0	0	0.00854701	0	0	0.589744
	623	T	0.017094	0	0	0	0	0	0	0	0.042735	0	0.00854701	0	0	0	0.102564	0	0.811966	0.00854701	0	0	0.811966
	624	W	0	0	0	0	0	0	0	0	0	0	0	0	0	0	0	0	0	0	0.991453	0	0.991453
	625	-	0	0	0.025641	0	0	0	0	0.393162	0	0.017094	0.00854701	0.393162	0	0	0	0.025641	0.017094	0.025641	0	0.0854701	0.393162
	626	D	0	0	0.991453	0	0	0	0	0	0	0	0	0	0	0	0	0	0	0	0	0	0.991453
	627	E	0	0	0.188034	0.692308	0	0.0683761	0	0	0	0	0.042735	0	0	0	0	0	0	0	0	0	0.692308
	628	Y	0	0	0	0	0	0	0	0	0	0	0	0	0	0	0	0	0	0	0	0.991453	0.991453
	629	L	0	0	0	0	0	0	0.034188	0	0	0.692308	0	0	0	0	0.264957	0	0	0	0	0	0.692308
	630	C	0	0.957265	0	0	0.00854701	0	0	0	0	0	0	0	0	0	0.00854701	0.017094	0	0	0	0	0.957265
	631	L	0	0	0	0	0	0	0	0	0	0.683761	0.0598291	0	0	0	0	0	0	0.247863	0	0	0.683761
	632	N	0	0	0.025641	0	0	0	0.017094	0	0	0	0	0.948718	0	0	0	0	0	0	0	0	0.948718
	633	A	0.982906	0	0	0	0	0	0	0	0	0	0	0	0	0	0	0.00854701	0	0	0	0	0.982906
	634	T	0	0	0	0.00854701	0	0	0	0.00854701	0.025641	0	0.00854701	0.017094	0	0	0	0.128205	0.794872	0	0	0	0.794872
	635	V	0.017094	0	0.00854701	0	0	0	0	0	0	0	0	0	0	0	0	0	0	0.965812	0	0	0.965812
	636	T	0.00854701	0	0	0	0	0	0	0	0.0940171	0.017094	0.00854701	0.00854701	0	0	0.119658	0	0.735043	0	0	0	0.735043
	637	-	0	0	0	0.00854701	0	0.025641	0	0	0.205128	0	0	0.0512821	0.0854701	0	0.017094	0	0	0	0	0	0.205128
	638	N	0	0	0.025641	0	0	0	0	0	0.0769231	0	0	0.57265	0	0	0	0	0	0	0	0	0.57265
	639	A	0.897436	0	0	0	0	0.0854701	0	0	0	0	0	0	0	0	0	0	0	0	0	0	0.897436
	640	T	0.162393	0	0	0.017094	0	0	0	0.017094	0.25641	0	0	0	0	0	0.0598291	0.025641	0.367521	0.0769231	0	0	0.367521
	641	K	0	0	0	0	0	0	0	0	0.931624	0	0.00854701	0	0	0	0.042735	0	0	0	0	0	0.931624
	642	V	0.0683761	0	0	0	0	0	0	0.017094	0	0	0	0	0	0	0	0	0.00854701	0.888889	0	0	0.888889
	643	K	0.00854701	0	0.025641	0.205128	0	0	0.0854701	0	0.581197	0	0	0	0.00854701	0.00854701	0.0598291	0	0	0	0	0	0.581197
	644	D	0	0	0.581197	0.034188	0	0.00854701	0.00854701	0	0	0	0	0.230769	0	0	0	0.00854701	0	0	0	0.111111	0.581197
	645	G	0	0	0	0	0	0.982906	0	0	0	0	0	0	0	0	0	0	0	0	0	0	0.982906
	646	F	0	0	0	0	0.735043	0	0	0.00854701	0	0.162393	0.017094	0	0	0	0	0.017094	0	0.034188	0	0.00854701	0.735043
	647	Q	0	0	0.00854701	0	0	0	0	0	0.307692	0.00854701	0	0.034188	0	0.606838	0.017094	0	0	0	0	0	0.606838
	648	L	0	0	0	0	0.290598	0	0	0	0	0.683761	0	0	0	0	0	0	0	0.00854701	0	0	0.683761
	649	T	0	0	0	0	0	0	0	0	0.00854701	0	0.034188	0	0.017094	0	0	0	0.91453	0.00854701	0	0	0.91453
	650	E	0	0	0	0.641026	0	0.324786	0	0	0.017094	0	0	0	0	0	0	0	0	0	0	0	0.641026
	651	P	0	0	0.00854701	0	0.017094	0	0.0598291	0	0	0	0	0	0.752137	0	0	0.128205	0.017094	0	0	0	0.752137
	652	D	0	0	0.333333	0.017094	0	0.299145	0	0	0	0	0	0.188034	0	0	0	0.136752	0	0	0.00854701	0	0.333333
	653	S	0.017094	0	0	0	0.00854701	0	0	0	0	0	0	0	0	0	0	0.957265	0	0	0	0	0.957265
	654	G	0	0	0	0	0	0.521368	0	0	0.042735	0	0.0512821	0	0	0	0.367521	0	0	0	0	0	0.521368
	655	V	0.350427	0	0	0	0	0.025641	0	0	0	0	0	0	0	0	0	0	0.00854701	0.598291	0	0	0.598291
	656	-	0	0	0.00854701	0	0	0	0	0.25641	0.00854701	0.0940171	0.25641	0	0	0.00854701	0	0.128205	0.188034	0.034188	0	0	0.25641
	657	W	0	0	0	0	0	0	0	0	0	0.00854701	0.00854701	0	0	0	0	0	0	0	0.965812	0	0.965812
	658	P	0.00854701	0	0	0	0.017094	0	0	0	0	0.0683761	0	0	0.623932	0	0.017094	0.239316	0	0	0	0.00854701	0.623932
	659	V	0.00854701	0.00854701	0	0	0	0	0	0	0	0.025641	0	0	0	0	0	0	0	0.940171	0	0	0.940171
	660	N	0	0	0	0.00854701	0	0	0	0	0	0	0	0.957265	0	0	0	0.017094	0	0	0	0	0.957265
	661	T	0	0	0	0	0.00854701	0.00854701	0.00854701	0.25641	0	0	0	0.00854701	0.00854701	0	0.017094	0.239316	0.42735	0	0	0	0.42735
	662	R	0	0	0	0	0	0.00854701	0	0	0.00854701	0	0	0	0.282051	0.0683761	0.547009	0.00854701	0	0	0.0598291	0	0.547009
	663	D	0.0683761	0	0.401709	0.196581	0	0.213675	0	0.00854701	0.017094	0	0	0	0	0	0	0	0	0.017094	0.0598291	0	0.401709
	664	D	0	0	0.632479	0.034188	0	0.0683761	0	0	0.00854701	0.017094	0	0.188034	0	0	0	0.017094	0	0	0	0.017094	0.632479
	665	N	0	0	0.00854701	0	0	0.025641	0	0.0598291	0.0683761	0	0	0.786325	0	0.00854701	0	0.017094	0	0	0	0	0.786325
	666	V	0	0	0	0	0	0.017094	0	0.025641	0.0940171	0.0598291	0.00854701	0.0940171	0	0	0.034188	0.017094	0.025641	0.598291	0.00854701	0	0.598291
	667	R	0.00854701	0	0	0	0	0	0.017094	0	0	0	0	0.00854701	0.025641	0.205128	0.692308	0	0	0	0	0.025641	0.692308
	668	H	0.00854701	0	0	0	0	0	0.709402	0	0	0	0	0.00854701	0	0	0	0	0	0	0	0.25641	0.709402
	669	V	0	0	0	0	0	0.196581	0.00854701	0.153846	0	0	0	0	0	0	0.00854701	0.025641	0.0512821	0.538462	0	0	0.538462
	670	F	0	0	0	0	0.521368	0	0	0	0	0	0	0	0	0	0	0.461538	0	0	0	0	0.521368
	671	L	0.00854701	0.00854701	0	0.00854701	0	0	0	0	0	0.692308	0	0	0	0	0	0	0	0.264957	0	0	0.692308
	672	S	0	0	0.111111	0	0	0.00854701	0	0	0.00854701	0	0	0.239316	0	0	0	0.615385	0	0	0	0	0.615385
	673	H	0	0	0.017094	0	0.00854701	0	0.760684	0.00854701	0.00854701	0.017094	0	0	0	0.017094	0.034188	0	0	0	0	0.111111	0.760684
	674	N	0	0	0.222222	0	0	0	0	0	0	0	0	0.615385	0	0.017094	0.0512821	0.0512821	0.00854701	0	0	0.017094	0.615385
	675	F	0	0	0	0	0.957265	0	0	0	0	0.025641	0	0	0	0	0	0	0	0	0	0	0.957265
	676	T	0.025641	0	0	0	0	0	0	0	0	0	0	0	0	0	0	0.025641	0.923077	0.00854701	0	0.00854701	0.923077
	677	L	0.00854701	0	0	0	0.00854701	0	0	0.111111	0	0.777778	0	0	0	0	0	0.00854701	0	0.0769231	0	0	0.777778
	678	V	0	0.00854701	0	0	0	0	0	0	0	0.025641	0	0	0	0	0	0	0	0.957265	0	0	0.957265
	679	A	0.974359	0	0	0	0	0.00854701	0	0	0	0	0	0	0	0	0	0	0	0	0	0	0.974359
	680	S	0	0	0.00854701	0	0	0	0	0	0	0.042735	0.017094	0	0	0	0	0.529915	0.384615	0	0	0	0.529915
	681	V	0.042735	0	0	0	0	0.00854701	0	0	0	0.00854701	0	0	0	0	0	0	0	0.923077	0	0	0.923077
	682	T	0.017094	0	0.00854701	0	0.00854701	0	0	0.102564	0	0.017094	0	0.017094	0	0	0	0.0512821	0.683761	0.0769231	0	0	0.683761
	683	I	0	0	0	0	0	0	0	0.940171	0	0	0	0	0	0	0.00854701	0	0	0.034188	0	0	0.940171
	684	E	0.00854701	0	0	0.649573	0	0	0.230769	0	0.017094	0	0	0.00854701	0.00854701	0.0512821	0.00854701	0	0	0	0	0	0.649573
	685	E	0	0	0	0.452991	0	0.00854701	0	0	0.162393	0.00854701	0	0.0598291	0	0.205128	0.00854701	0	0	0.0769231	0	0	0.452991
	686	A	0.478632	0	0	0	0	0	0	0.017094	0	0.00854701	0.017094	0	0	0	0	0.00854701	0.179487	0.273504	0	0	0.478632
	687	P	0.025641	0	0	0	0	0	0	0	0.00854701	0	0	0	0.940171	0	0	0.00854701	0	0	0	0	0.940171
	688	S	0.017094	0	0	0.00854701	0	0	0	0	0.17094	0	0	0.00854701	0.017094	0	0	0.649573	0.102564	0	0	0.00854701	0.649573
	689	E	0.0940171	0	0.00854701	0.358974	0	0.350427	0	0	0.0683761	0	0	0.0940171	0	0	0	0	0	0.00854701	0	0	0.358974
	690	N	0	0	0.179487	0.00854701	0	0.025641	0	0	0.136752	0	0	0.358974	0	0.00854701	0	0.25641	0	0	0	0	0.358974
	691	-	0	0	0	0	0	0	0	0.00854701	0	0	0	0	0	0	0	0	0	0	0	0	0.00854701
	692	-	0	0	0	0	0	0	0	0	0.00854701	0	0	0	0	0	0	0.025641	0	0	0	0	0.025641
	693	-	0	0	0	0	0	0	0	0	0	0	0	0	0	0	0	0.042735	0	0	0	0	0.042735
	694	T	0.222222	0	0	0	0	0	0.00854701	0	0	0	0	0.017094	0	0	0	0	0.709402	0.025641	0	0	0.709402
	695	P	0	0	0	0	0.017094	0	0	0	0	0	0	0	0.846154	0	0	0.0512821	0.017094	0	0	0.00854701	0.846154
	696	L	0	0	0	0	0.00854701	0	0	0	0	0.974359	0	0	0	0	0	0	0	0	0	0	0.974359
	697	L	0.00854701	0	0	0	0	0	0	0	0	0.965812	0	0	0	0	0	0	0	0.00854701	0	0	0.965812
	698	G	0.0512821	0	0.017094	0	0	0.512821	0	0.017094	0	0	0	0	0	0	0	0	0.376068	0	0	0.00854701	0.512821
	699	A	0.957265	0	0	0	0	0	0	0	0	0	0	0	0	0	0.00854701	0	0	0.017094	0	0	0.957265
	700	T	0.025641	0.00854701	0	0.00854701	0	0.111111	0	0.0683761	0.00854701	0.0512821	0.162393	0	0	0	0	0.119658	0.264957	0.153846	0	0	0.264957
	701	L	0	0	0	0	0.017094	0	0	0	0	0.897436	0.025641	0	0	0	0	0	0	0	0.034188	0	0.897436
	702	G	0.230769	0	0.034188	0.042735	0.00854701	0.547009	0	0	0	0.017094	0	0	0	0	0.0598291	0	0	0.034188	0	0	0.547009
	703	D	0.025641	0	0.700855	0.0769231	0	0.034188	0.017094	0	0	0	0	0.119658	0	0	0	0	0	0	0	0	0.700855
	704	T	0.136752	0	0	0	0.00854701	0.119658	0	0	0	0	0	0.128205	0.0512821	0	0	0.0683761	0.461538	0	0	0	0.461538
	705	N	0.0940171	0	0.017094	0.136752	0	0.102564	0.025641	0.00854701	0.0683761	0	0.017094	0.42735	0.017094	0	0	0.017094	0	0.034188	0.00854701	0	0.42735
	706	S	0	0	0	0	0.025641	0.145299	0	0	0	0	0	0	0.188034	0	0.0512821	0.529915	0.00854701	0.025641	0	0	0.529915
	707	P	0.025641	0	0	0.042735	0	0	0	0	0.0854701	0	0	0.222222	0.264957	0.042735	0.017094	0.0512821	0.222222	0	0	0	0.264957
	708	H	0	0	0	0	0.00854701	0.00854701	0.393162	0.017094	0.179487	0.0940171	0	0.034188	0	0	0.042735	0	0	0	0	0.196581	0.393162
	709	T	0.00854701	0	0	0	0.222222	0	0	0.179487	0	0.0598291	0.017094	0	0	0	0	0	0.487179	0	0	0	0.487179
	710	M	0.00854701	0	0	0	0	0	0	0.264957	0	0.017094	0.683761	0	0	0	0	0	0	0.00854701	0	0	0.683761
	711	G	0	0	0	0	0	0.786325	0	0.00854701	0	0	0	0	0	0	0.188034	0	0	0	0	0	0.786325
	712	L	0	0	0	0	0	0	0	0.273504	0	0.615385	0	0	0	0	0.00854701	0	0	0.0854701	0	0	0.615385
	713	S	0.017094	0	0	0	0	0	0	0	0	0.299145	0	0	0	0	0	0.649573	0.00854701	0.00854701	0	0	0.649573
	714	Y	0	0.034188	0	0	0	0	0.00854701	0	0	0	0	0	0	0	0	0	0	0	0	0.940171	0.940171
	715	T	0.034188	0	0.025641	0	0	0.102564	0	0	0	0	0	0.00854701	0	0.00854701	0	0.119658	0.683761	0	0	0	0.683761
	716	A	0.769231	0	0	0.017094	0	0	0.025641	0	0.017094	0.00854701	0.102564	0	0	0	0	0	0.025641	0.017094	0	0	0.769231
	717	D	0.00854701	0	0.666667	0.025641	0	0.0598291	0	0.00854701	0.00854701	0	0	0.196581	0	0	0	0.00854701	0	0	0	0	0.666667
	718	K	0	0	0	0	0	0.111111	0	0	0.487179	0.00854701	0	0.25641	0	0	0.0854701	0.025641	0	0	0	0	0.487179
	719	K	0	0	0	0.0683761	0	0	0.00854701	0	0.589744	0	0.017094	0	0	0	0.042735	0	0.25641	0	0	0	0.589744
	720	W	0	0	0	0	0	0	0	0.00854701	0	0.00854701	0.025641	0	0	0	0	0	0	0	0.940171	0	0.940171
	721	E	0.017094	0	0.00854701	0.606838	0	0.119658	0	0	0	0	0.0940171	0	0	0	0	0	0	0.136752	0	0	0.606838
	722	T	0	0	0	0	0	0	0	0.00854701	0.034188	0	0.017094	0	0	0	0	0	0.905983	0.017094	0	0	0.905983
	723	M	0	0	0	0	0	0.0940171	0	0.145299	0	0.025641	0.384615	0	0	0	0	0.00854701	0.017094	0.307692	0	0	0.384615
	724	F	0	0	0	0	0.666667	0	0	0	0	0.162393	0	0	0.0512821	0	0.00854701	0.025641	0	0.025641	0	0.042735	0.666667
	725	K	0	0	0.196581	0.0940171	0	0.017094	0	0	0.42735	0	0	0.213675	0	0.00854701	0.00854701	0	0	0	0	0.017094	0.42735
	726	G	0	0	0.179487	0	0	0.547009	0	0	0	0	0	0.00854701	0	0	0.00854701	0.00854701	0	0	0	0.0769231	0.547009
	727	-	0.017094	0	0.0512821	0.179487	0	0.017094	0	0	0.247863	0	0	0.0512821	0	0	0.017094	0	0.145299	0.00854701	0	0	0.247863
	728	-	0	0	0	0	0	0	0	0	0	0	0.00854701	0	0	0	0	0	0	0	0	0	0.00854701
	729	-	0.00854701	0	0.017094	0.00854701	0	0.00854701	0	0	0.179487	0	0	0.017094	0	0	0	0	0.111111	0	0	0.00854701	0.179487
	730	K	0	0	0.0683761	0.00854701	0	0.00854701	0	0	0.444444	0	0	0.025641	0	0.042735	0	0	0.128205	0	0	0	0.444444
	731	T	0.025641	0	0	0	0	0	0	0.0512821	0.239316	0.025641	0.00854701	0	0.145299	0	0	0	0.358974	0.017094	0	0.00854701	0.358974
	732	T	0	0	0	0	0	0	0	0.034188	0.034188	0	0	0	0	0	0.00854701	0	0.615385	0.017094	0	0	0.615385
	733	T	0.111111	0	0	0	0	0.025641	0	0.00854701	0.0598291	0	0	0	0.0512821	0	0.017094	0	0.581197	0.0683761	0	0	0.581197
	734	Q	0	0	0.00854701	0.299145	0	0	0.017094	0	0.230769	0	0	0	0	0.307692	0.042735	0.0769231	0	0	0	0	0.307692
	735	S	0	0	0.0598291	0	0	0.128205	0	0.042735	0.017094	0	0	0.0598291	0	0	0	0.675214	0	0	0	0	0.675214
	736	G	0	0	0.0598291	0	0	0.410256	0	0	0	0	0	0.034188	0	0	0.196581	0.205128	0.0512821	0.00854701	0	0	0.410256
	737	T	0.034188	0	0	0	0.017094	0	0.017094	0	0	0.00854701	0	0.025641	0.17094	0.00854701	0.0598291	0.0683761	0.57265	0	0	0	0.57265
	738	W	0	0.00854701	0	0	0	0	0	0	0	0.00854701	0	0	0	0	0.00854701	0	0	0	0.957265	0	0.957265
	739	E	0	0	0	0.854701	0	0	0	0	0.00854701	0	0	0	0	0	0.00854701	0	0	0.102564	0	0	0.854701
	740	P	0.0683761	0	0	0	0	0	0	0	0	0.145299	0	0	0.623932	0	0	0.128205	0.00854701	0	0	0	0.623932
	741	K	0	0	0	0	0	0.470085	0	0	0.478632	0	0	0.00854701	0	0	0	0	0	0.017094	0	0	0.478632
	742	K	0	0	0	0.017094	0	0	0	0	0.82906	0	0	0	0	0	0.119658	0.017094	0	0	0	0	0.82906
	743	E	0	0	0.00854701	0.837607	0	0.111111	0	0	0.017094	0	0	0	0	0	0.00854701	0	0	0	0	0	0.837607
	744	Y	0	0	0	0	0	0	0.247863	0	0	0	0	0.00854701	0	0	0	0	0	0	0	0.726496	0.726496
	745	Q	0	0	0	0.034188	0	0	0	0	0.00854701	0	0	0	0	0.923077	0.017094	0	0	0	0	0	0.923077
	746	V	0.00854701	0	0	0	0	0	0	0.00854701	0	0.00854701	0	0	0	0	0	0	0	0.957265	0	0	0.957265
	747	A	0.931624	0	0	0	0	0	0	0	0	0	0	0	0	0	0.00854701	0.00854701	0.00854701	0.025641	0	0	0.931624
	748	L	0	0	0	0	0	0	0	0.025641	0	0.948718	0	0	0	0.00854701	0	0	0	0	0	0	0.948718
	749	M	0	0	0	0	0	0	0.00854701	0.042735	0	0	0.905983	0	0	0	0	0	0.00854701	0.017094	0	0	0.905983
	750	L	0	0	0	0	0	0	0	0	0	0.974359	0	0	0	0	0.00854701	0	0	0	0	0	0.974359
	751	Q	0	0	0	0.00854701	0	0	0	0	0	0	0	0.017094	0	0.940171	0.00854701	0.00854701	0	0	0	0	0.940171
	752	-	0.00854701	0	0.196581	0.017094	0	0.0512821	0	0	0	0	0	0.00854701	0	0	0	0	0	0	0	0	0.196581
	753	G	0	0	0.017094	0	0	0.880342	0	0	0	0	0	0	0	0	0	0.042735	0	0	0	0	0.880342
	754	N	0	0	0	0.00854701	0	0	0.025641	0	0.282051	0	0	0.615385	0	0.042735	0.00854701	0	0	0	0	0	0.615385
	755	K	0	0	0	0.017094	0	0	0	0	0.880342	0	0.017094	0.017094	0	0	0.0512821	0	0	0	0	0	0.880342
	756	A	0.418803	0	0	0	0	0.273504	0	0.0512821	0	0	0	0	0	0	0.017094	0.145299	0.00854701	0.0598291	0	0	0.418803
	757	S	0	0.00854701	0	0	0.111111	0	0	0	0	0.034188	0	0	0	0	0	0.811966	0	0	0	0.00854701	0.811966
	758	V	0.00854701	0	0	0	0.017094	0	0	0.00854701	0	0	0.034188	0	0	0	0	0	0	0.91453	0	0	0.91453
	759	Y	0	0.00854701	0	0	0	0	0.042735	0	0	0	0	0	0.00854701	0	0	0	0	0	0	0.923077	0.923077
	760	I	0	0	0	0	0	0.00854701	0	0.504274	0	0.017094	0	0	0	0	0	0	0	0.452991	0	0	0.504274
	761	D	0	0	0.923077	0	0	0.00854701	0	0	0	0	0	0.0512821	0	0	0	0	0	0	0	0	0.923077
	762	G	0.017094	0	0.025641	0	0	0.940171	0	0	0	0	0	0	0	0	0	0	0	0	0	0	0.940171
	763	E	0.00854701	0	0	0.358974	0	0	0.017094	0	0.290598	0	0	0.017094	0	0.145299	0.042735	0	0	0.102564	0	0	0.358974
	764	S	0.00854701	0	0	0	0	0	0	0.0854701	0	0.367521	0	0	0.025641	0	0	0.487179	0	0.00854701	0	0	0.487179
	765	L	0	0	0	0	0	0	0	0	0	0.709402	0	0	0	0.00854701	0	0	0	0.264957	0	0	0.709402
	766	G	0.00854701	0	0	0	0	0.940171	0	0	0	0	0	0	0	0	0.017094	0	0	0	0.017094	0	0.940171
	767	E	0	0	0	0.632479	0	0	0	0	0.025641	0	0	0.017094	0	0.025641	0.00854701	0.239316	0.017094	0	0	0	0.632479
	768	E	0	0	0	0.649573	0	0.042735	0	0	0.00854701	0.017094	0	0	0.0854701	0	0	0.17094	0	0	0	0	0.649573
	769	E	0.0854701	0	0.017094	0.837607	0	0.017094	0	0	0	0	0	0	0	0	0	0	0	0.017094	0	0	0.837607
	770	T	0.179487	0	0	0	0	0	0	0	0.00854701	0.111111	0.0598291	0.025641	0	0	0	0	0.367521	0.222222	0	0	0.367521
	771	P	0	0	0	0	0	0	0	0.145299	0	0.333333	0.102564	0	0.384615	0.00854701	0	0	0	0	0	0	0.384615
	772	L	0	0	0	0	0.025641	0	0	0	0	0.623932	0	0	0.213675	0	0.017094	0.034188	0.042735	0.017094	0	0	0.623932
	773	T	0	0	0	0	0	0	0	0	0.162393	0	0	0	0	0.00854701	0.017094	0	0.786325	0	0	0	0.786325
	774	-	0	0	0	0	0	0	0	0.00854701	0	0.111111	0	0	0.128205	0	0.017094	0.00854701	0	0	0	0	0.128205
	775	G	0.034188	0	0.111111	0.230769	0	0.504274	0	0.017094	0.00854701	0	0	0.00854701	0	0	0	0.0598291	0	0	0	0	0.504274
	776	E	0.0512821	0	0	0.700855	0	0.025641	0	0	0.034188	0	0.017094	0	0	0	0.034188	0	0.102564	0.017094	0	0	0.700855
	777	R	0.111111	0	0	0	0	0	0	0	0.0854701	0.034188	0.00854701	0	0	0.034188	0.384615	0.017094	0.307692	0	0	0	0.384615
	778	P	0.017094	0	0	0	0.00854701	0.17094	0	0	0	0	0	0	0.615385	0.025641	0.00854701	0.034188	0.017094	0.025641	0.0598291	0	0.615385
	779	L	0.0683761	0	0	0	0.017094	0	0.0598291	0.042735	0	0.683761	0	0.017094	0.025641	0	0	0	0.0512821	0	0	0.017094	0.683761
	780	E	0	0	0.0512821	0.854701	0	0.0512821	0	0	0.00854701	0	0	0	0	0.00854701	0.00854701	0	0	0	0	0	0.854701
	781	L	0	0	0	0	0.0598291	0	0	0.162393	0	0.555556	0	0	0.042735	0	0	0	0	0.145299	0	0.017094	0.555556
	782	V	0.153846	0	0	0	0.153846	0	0	0	0	0.0854701	0	0	0	0	0.00854701	0.136752	0.0854701	0.358974	0	0	0.358974
	783	G	0.034188	0	0.042735	0.017094	0	0.222222	0.213675	0	0	0.00854701	0	0	0	0.025641	0.213675	0.0598291	0.017094	0.025641	0	0.102564	0.222222
	784	F	0	0	0	0	0.931624	0	0	0	0	0.034188	0	0	0	0	0	0	0	0.00854701	0.00854701	0	0.931624
	785	C	0	0.709402	0	0	0	0	0	0	0	0	0	0	0	0.00854701	0	0	0	0	0	0.25641	0.709402
	786	F	0	0	0.00854701	0	0.888889	0	0	0.0769231	0	0	0	0	0	0	0	0	0	0	0	0	0.888889
	787	G	0	0.00854701	0	0	0	0.957265	0	0	0	0	0	0	0	0	0	0	0	0.00854701	0	0	0.957265
	788	A	0.666667	0	0	0	0	0.25641	0	0	0	0	0.00854701	0	0	0	0	0	0.017094	0.017094	0	0	0.666667
	789	C	0.017094	0.692308	0.179487	0.00854701	0	0.025641	0	0	0	0	0	0.00854701	0	0	0.00854701	0	0	0	0	0.00854701	0.692308
	790	E	0	0	0.17094	0.358974	0	0.34188	0	0	0.017094	0	0	0	0	0	0	0.00854701	0	0.034188	0	0	0.358974
	791	-	0	0	0.00854701	0.213675	0.0854701	0.222222	0	0.0854701	0	0.00854701	0.0769231	0	0.00854701	0.0512821	0.00854701	0.00854701	0	0	0	0	0.222222
	792	D	0.00854701	0	0.410256	0.102564	0	0.0854701	0.034188	0	0.0512821	0	0	0	0	0.0598291	0	0	0	0	0	0.00854701	0.410256
	793	S	0.145299	0	0.119658	0.0598291	0	0.034188	0	0.0598291	0	0	0.119658	0.162393	0.00854701	0	0.025641	0.205128	0.00854701	0	0	0	0.205128
	794	G	0	0	0.264957	0	0	0.273504	0.111111	0	0.025641	0	0	0.017094	0.034188	0.042735	0	0.0512821	0	0	0	0.00854701	0.273504
	795	-	0	0	0.0940171	0.0512821	0	0.0512821	0.025641	0	0.00854701	0	0	0.162393	0.034188	0.034188	0.017094	0.017094	0	0	0	0	0.162393
	796	-	0.00854701	0	0.0512821	0.0940171	0.034188	0.00854701	0.00854701	0.017094	0.0598291	0	0.00854701	0	0	0.00854701	0	0.145299	0.034188	0	0	0	0.145299
	797	-	0	0	0.025641	0.025641	0	0.017094	0.017094	0	0.00854701	0	0	0.017094	0.162393	0.017094	0	0.025641	0.0512821	0.00854701	0	0	0.162393
	798	-	0.00854701	0	0.0598291	0.025641	0	0.017094	0	0	0.034188	0	0	0	0.00854701	0	0	0	0	0	0	0	0.0598291
	799	-	0.025641	0	0	0.017094	0	0.042735	0	0	0	0	0	0	0.00854701	0	0	0.00854701	0	0	0	0	0.042735
	800	-	0.00854701	0	0.0512821	0	0	0	0	0	0	0	0	0.017094	0	0	0	0.00854701	0	0	0	0	0.0512821
	801	-	0	0	0.025641	0.017094	0	0	0	0	0	0	0	0.00854701	0.017094	0	0	0.00854701	0	0	0	0	0.025641
	802	-	0	0	0.034188	0.017094	0	0	0	0	0.017094	0	0	0	0.00854701	0	0	0	0	0	0	0	0.034188
	803	-	0.00854701	0	0.00854701	0.042735	0	0.017094	0	0	0	0	0	0	0	0	0	0	0	0	0	0	0.042735
	804	-	0	0	0	0	0	0.00854701	0	0	0.00854701	0	0	0	0	0	0	0	0	0	0	0	0.00854701
	805	-	0	0	0	0	0	0.00854701	0	0	0	0	0	0	0.00854701	0	0	0	0	0	0	0	0.00854701
	806	-	0	0	0.00854701	0	0	0	0	0.00854701	0	0	0	0	0	0	0	0	0	0	0	0	0.00854701
	807	-	0	0	0	0	0	0.00854701	0	0	0	0	0	0	0	0	0	0	0	0	0	0	0.00854701
	808	-	0	0	0.00854701	0.00854701	0	0	0	0	0	0	0	0	0	0	0	0	0	0	0	0	0.00854701
	809	-	0	0	0.00854701	0.00854701	0	0	0	0	0	0	0	0	0	0	0	0	0	0	0	0	0.00854701
	810	-	0	0	0.00854701	0.00854701	0	0	0	0	0	0	0	0	0	0	0	0	0	0	0	0	0.00854701
	811	-	0	0	0.00854701	0.00854701	0	0	0	0	0	0	0	0	0	0	0	0	0	0	0	0	0.00854701
	812	-	0	0	0.00854701	0.00854701	0	0	0	0	0	0	0	0	0	0	0	0	0	0	0	0	0.00854701
	813	-	0.00854701	0	0.00854701	0	0	0	0	0	0	0	0	0	0	0	0	0	0	0	0	0	0.00854701
	814	-	0	0	0	0	0	0	0	0	0	0	0	0	0	0	0	0.017094	0	0	0	0	0.017094
	815	-	0	0	0	0	0	0	0	0	0	0	0	0	0.00854701	0.00854701	0	0	0	0	0	0	0.00854701
	816	-	0	0	0.00854701	0.017094	0	0	0	0	0	0	0	0	0	0	0	0	0	0	0	0	0.017094
	817	-	0	0	0	0.017094	0	0.00854701	0	0	0	0	0	0	0	0	0	0	0	0	0	0	0.017094
	818	-	0.00854701	0	0.017094	0	0	0.00854701	0	0	0	0	0	0	0	0	0	0.00854701	0	0	0	0	0.017094
	819	-	0	0	0.00854701	0.00854701	0	0	0	0	0	0	0	0	0	0	0	0.025641	0	0	0	0	0.025641
	820	-	0	0	0.017094	0.00854701	0	0	0	0	0	0	0	0	0.017094	0.00854701	0	0	0	0.00854701	0	0	0.017094
	821	-	0	0	0	0.0598291	0	0	0	0	0.00854701	0	0	0	0	0	0	0	0	0	0	0	0.0598291
	822	-	0	0	0	0.0683761	0	0	0	0	0	0	0	0	0	0	0	0	0	0	0	0	0.0683761
	823	-	0.034188	0	0.00854701	0	0	0	0	0	0	0	0	0	0	0	0	0.025641	0	0	0	0	0.034188
	824	-	0	0	0	0	0	0	0	0	0	0	0	0	0	0	0	0.0683761	0	0	0	0	0.0683761
	825	-	0	0	0	0.00854701	0	0	0	0	0	0.00854701	0	0	0.0512821	0.00854701	0	0	0	0	0	0	0.0512821
	826	-	0	0	0.00854701	0.025641	0	0	0	0	0.042735	0	0	0	0	0	0	0	0	0.00854701	0	0	0.042735
	827	-	0	0	0	0.0854701	0	0	0	0	0.025641	0	0	0	0	0	0	0	0	0	0	0	0.0854701
	828	-	0.025641	0	0	0	0	0	0	0	0	0	0	0	0.034188	0	0	0.0512821	0	0	0	0	0.0512821
	829	-	0	0	0	0	0	0	0	0	0	0	0	0	0	0	0	0.119658	0	0	0	0	0.119658
	830	-	0	0	0	0	0	0	0	0	0	0	0	0	0.111111	0.00854701	0	0	0.017094	0	0	0	0.111111
	831	-	0	0	0	0.042735	0	0	0	0	0.102564	0	0	0	0	0	0	0	0	0	0	0	0.102564
	832	-	0.034188	0	0	0.0854701	0	0.017094	0	0	0.042735	0	0	0	0	0	0	0	0	0	0	0	0.0854701
	833	-	0.0512821	0	0	0	0	0	0	0.153846	0	0	0	0	0	0	0	0	0	0	0	0	0.153846
	834	-	0	0	0	0	0	0.196581	0	0	0	0	0	0	0	0	0	0.025641	0	0.00854701	0	0	0.196581
	835	-	0	0	0	0	0	0	0	0	0.162393	0	0	0	0	0.162393	0	0	0	0	0	0	0.162393
	836	-	0	0	0	0.042735	0	0	0.025641	0	0.264957	0	0	0	0	0	0	0	0	0	0	0	0.264957
	837	S	0	0	0.00854701	0	0.017094	0.00854701	0	0.00854701	0	0	0	0	0.162393	0	0	0.401709	0.0940171	0	0	0	0.401709
	838	-	0	0	0.0598291	0	0	0	0.0512821	0	0.0769231	0.00854701	0	0.128205	0.145299	0	0.145299	0.102564	0.00854701	0	0	0	0.145299
	839	V	0.111111	0	0	0	0	0	0	0	0	0.0512821	0.042735	0	0	0	0	0	0	0.74359	0	0	0.74359
	840	T	0	0	0	0.00854701	0	0	0	0	0.034188	0	0.00854701	0	0	0	0	0.00854701	0.888889	0	0	0	0.888889
	841	V	0	0	0	0	0	0	0	0	0	0.017094	0	0	0	0	0	0	0	0.931624	0	0	0.931624
	842	K	0.042735	0	0	0	0	0	0	0	0.452991	0	0.017094	0	0	0	0.00854701	0	0.42735	0	0	0	0.452991
	843	N	0	0	0.0512821	0	0	0	0	0	0.00854701	0	0	0.888889	0	0	0	0	0	0	0	0	0.888889
	844	V	0	0	0	0	0.025641	0	0	0	0	0	0	0	0	0	0	0	0	0.923077	0	0	0.923077
	845	F	0	0.00854701	0	0	0.905983	0	0	0	0	0.034188	0	0	0	0	0	0	0	0	0	0	0.905983
	846	L	0	0	0	0	0	0	0	0	0	0.948718	0	0	0	0	0	0	0	0	0	0	0.948718
	847	Y	0	0	0	0	0	0	0.017094	0	0	0	0	0	0	0	0	0	0	0	0	0.940171	0.940171
	848	N	0	0	0.017094	0	0	0	0	0	0.00854701	0	0	0.888889	0	0.00854701	0	0.034188	0	0	0	0	0.888889
	849	R	0	0	0	0	0	0	0.025641	0	0	0	0	0	0	0.00854701	0.923077	0	0	0	0	0	0.923077
	850	P	0	0	0	0	0	0	0	0.00854701	0.00854701	0	0	0	0.897436	0.00854701	0.00854701	0.00854701	0.017094	0	0	0	0.897436
	851	L	0	0	0	0	0	0	0	0	0	0.948718	0	0	0	0	0.00854701	0	0	0	0	0	0.948718
	852	N	0	0	0.00854701	0	0	0.017094	0	0.00854701	0	0	0	0.700855	0	0	0	0.196581	0.025641	0	0	0	0.700855
	853	S	0.025641	0	0.0683761	0.00854701	0.025641	0	0	0	0	0	0	0	0.282051	0	0	0.410256	0	0.136752	0	0	0.410256
	854	T	0.017094	0	0.0940171	0.017094	0	0.111111	0	0.017094	0	0	0	0	0	0	0	0.00854701	0.692308	0	0	0	0.692308
	855	E	0.00854701	0	0	0.948718	0	0	0	0	0	0	0	0	0	0	0	0	0	0	0	0	0.948718
	856	M	0	0	0	0	0	0	0	0.0854701	0	0.213675	0.632479	0	0.00854701	0	0.017094	0	0	0	0	0	0.632479
	857	R	0.0598291	0	0.00854701	0	0	0.00854701	0	0.00854701	0.188034	0.00854701	0	0.0683761	0	0	0.324786	0.034188	0.247863	0	0	0	0.324786
	858	A	0.700855	0	0	0	0	0	0.00854701	0	0	0.034188	0.188034	0	0	0	0	0.00854701	0.017094	0	0	0	0.700855
	859	I	0	0	0	0	0	0	0	0.700855	0	0.0769231	0	0	0	0	0	0	0	0.179487	0	0	0.700855
	860	K	0	0	0	0	0	0	0	0	0.837607	0	0	0.00854701	0	0.025641	0.0512821	0.00854701	0.025641	0	0	0	0.837607
	861	D	0.00854701	0	0.57265	0.102564	0	0.034188	0	0	0.196581	0	0	0.00854701	0.00854701	0	0	0	0	0	0.00854701	0	0.57265
	862	R	0	0	0	0	0.00854701	0	0	0.017094	0.0854701	0	0	0.00854701	0.00854701	0	0.641026	0.111111	0.00854701	0.025641	0	0	0.641026
	863	I	0.153846	0	0.0598291	0.0854701	0	0.00854701	0	0.273504	0.230769	0	0	0.00854701	0	0	0.017094	0	0.017094	0.034188	0	0	0.273504
	864	P	0	0	0.102564	0.00854701	0	0.025641	0.119658	0	0	0	0	0.00854701	0.555556	0	0	0.042735	0	0.00854701	0	0	0.555556
	865	V	0	0	0.00854701	0	0	0	0	0.0512821	0.0940171	0	0	0	0.00854701	0	0.00854701	0.025641	0.111111	0.452991	0	0	0.452991
	866	P	0	0	0.017094	0.00854701	0	0.00854701	0	0	0.0769231	0.111111	0.00854701	0	0.350427	0	0	0.145299	0	0	0.025641	0	0.350427
	867	T	0.017094	0	0	0.0512821	0	0.025641	0.00854701	0	0.17094	0.00854701	0	0.111111	0.00854701	0	0.017094	0	0.307692	0	0	0	0.307692
	868	R	0	0	0	0.00854701	0.00854701	0.128205	0	0.025641	0.0512821	0	0	0.017094	0	0	0.461538	0.025641	0	0	0	0	0.461538
	869	A	0.273504	0	0.017094	0.025641	0	0.239316	0	0	0	0	0.00854701	0	0.0940171	0.017094	0	0.00854701	0.034188	0.017094	0	0	0.273504
	870	P	0.00854701	0	0.025641	0	0	0.145299	0	0	0	0.017094	0	0	0.42735	0	0	0.102564	0	0.00854701	0	0	0.42735
	871	E	0.00854701	0	0.00854701	0.547009	0	0.0854701	0	0	0.00854701	0.00854701	0	0	0	0	0	0.017094	0	0	0	0	0.547009
	872	-	0.0598291	0	0.025641	0	0	0	0	0	0.025641	0.00854701	0	0	0.290598	0	0	0.145299	0.0512821	0	0.00854701	0	0.290598
	873	Q	0	0	0	0.017094	0	0.017094	0	0	0.017094	0.102564	0	0	0	0.42735	0.017094	0	0.00854701	0	0	0	0.42735
	874	-	0.230769	0	0	0.00854701	0	0.017094	0	0	0.00854701	0.00854701	0	0	0.00854701	0	0	0	0	0.324786	0	0	0.324786
	875	-	0	0	0.025641	0.128205	0	0.196581	0	0	0.196581	0.00854701	0	0.00854701	0	0	0.025641	0.017094	0	0	0	0	0.196581
	876	-	0	0	0.0769231	0.00854701	0	0.213675	0	0.179487	0	0.00854701	0	0	0	0	0	0.00854701	0	0	0.0854701	0	0.213675
	877	-	0.25641	0	0	0	0	0.034188	0	0.00854701	0.00854701	0.00854701	0.034188	0	0	0	0.00854701	0	0.00854701	0.153846	0	0	0.25641
	878	-	0.128205	0	0	0	0	0	0	0	0	0	0	0	0.282051	0	0	0.0512821	0.00854701	0.00854701	0	0	0.282051
	879	-	0	0	0.00854701	0.00854701	0	0	0	0.00854701	0.153846	0.0854701	0	0.00854701	0.00854701	0.145299	0.00854701	0	0.017094	0.00854701	0	0	0.153846
	880	-	0	0	0.00854701	0.0940171	0	0	0	0	0.00854701	0	0	0	0.0854701	0	0	0	0.17094	0.00854701	0	0	0.17094
	881	-	0	0	0	0.025641	0	0.0940171	0	0.136752	0.00854701	0	0	0	0.00854701	0	0	0	0	0.102564	0	0	0.136752
	882	-	0.324786	0	0.00854701	0	0	0	0.017094	0	0.00854701	0	0	0	0	0	0.00854701	0	0	0	0	0	0.324786
	883	-	0.0769231	0	0	0	0	0.00854701	0	0	0	0.017094	0	0	0.196581	0	0	0.162393	0	0	0	0	0.196581
	884	-	0.324786	0	0	0	0	0	0.00854701	0.025641	0	0	0	0	0.00854701	0	0	0	0.00854701	0.0854701	0	0	0.324786
	885	-	0.153846	0	0	0	0	0.0769231	0	0.00854701	0.00854701	0	0	0	0	0	0.0940171	0	0	0.153846	0	0	0.153846
	886	-	0	0	0.025641	0	0	0.00854701	0	0	0	0	0	0	0.222222	0	0	0.111111	0	0.025641	0	0	0.222222
	887	-	0.222222	0	0	0	0	0.00854701	0.017094	0	0	0	0	0	0.00854701	0	0.00854701	0.017094	0.00854701	0.00854701	0	0	0.222222
	888	-	0.0940171	0	0.017094	0.034188	0	0.00854701	0	0.00854701	0.00854701	0.017094	0.00854701	0	0	0	0	0	0	0.102564	0	0	0.102564
	889	-	0.00854701	0	0.034188	0.00854701	0	0	0	0	0	0	0	0	0.196581	0	0.00854701	0.0512821	0	0	0	0	0.196581
	890	-	0.128205	0	0	0	0	0.205128	0	0	0.034188	0	0	0	0	0	0.025641	0.00854701	0	0	0	0	0.205128
	891	-	0	0	0.00854701	0.0683761	0	0.00854701	0	0	0.034188	0	0	0	0.179487	0	0	0	0.00854701	0.128205	0	0	0.179487
	892	-	0.00854701	0	0.042735	0.136752	0	0.034188	0	0	0	0.00854701	0	0	0.111111	0	0.0512821	0.017094	0	0.025641	0	0	0.136752
	893	-	0.00854701	0	0	0.0598291	0	0	0	0	0.162393	0	0	0	0.025641	0	0	0.034188	0.00854701	0	0	0.00854701	0.162393
	894	-	0.042735	0	0	0	0	0.034188	0	0	0.0512821	0.00854701	0	0.0940171	0	0	0	0.00854701	0.034188	0.0683761	0	0	0.0940171
	895	-	0.0512821	0	0.034188	0	0	0.017094	0	0	0	0.017094	0	0	0.0598291	0.025641	0	0.0940171	0.00854701	0	0	0	0.0940171
	896	-	0.179487	0	0	0	0	0.017094	0	0	0	0.025641	0	0	0.017094	0	0	0.034188	0	0.00854701	0	0	0.179487
	897	-	0.153846	0	0.00854701	0.025641	0	0	0	0	0	0	0	0	0	0	0	0	0	0.017094	0	0	0.153846
	898	-	0	0	0.025641	0	0	0.017094	0	0	0	0	0	0	0.017094	0	0	0	0	0	0	0	0.025641
	899	-	0	0	0	0.00854701	0	0.00854701	0	0	0.025641	0	0	0	0	0	0	0	0.00854701	0	0	0	0.025641
	900	-	0	0	0.00854701	0	0	0	0	0	0.025641	0	0	0	0	0	0.00854701	0	0	0.00854701	0	0	0.025641
	901	-	0	0	0	0.017094	0	0.00854701	0	0	0.00854701	0	0	0	0	0	0	0	0.017094	0	0	0	0.017094
	902	-	0	0	0	0	0	0	0	0.00854701	0.00854701	0	0	0	0	0	0	0.017094	0.017094	0	0	0	0.017094
	903	-	0	0	0	0	0	0.025641	0	0	0	0	0	0	0	0	0.00854701	0.00854701	0	0.00854701	0	0	0.025641
	904	-	0	0	0.025641	0	0	0.00854701	0	0	0	0	0	0	0	0	0	0.00854701	0	0.00854701	0	0	0.025641
	905	-	0	0	0	0	0	0.017094	0	0	0	0	0	0	0	0	0.00854701	0.017094	0.00854701	0	0	0	0.017094
	906	-	0	0	0.017094	0.017094	0	0	0	0	0	0	0	0	0	0	0	0	0.017094	0	0	0	0.017094
	907	-	0.00854701	0	0.025641	0.00854701	0	0.00854701	0	0	0	0	0	0	0	0	0	0	0	0	0	0	0.025641
	908	-	0	0	0	0	0	0	0	0	0.034188	0	0	0.00854701	0	0	0	0	0.00854701	0	0	0	0.034188
	909	-	0	0	0	0	0	0	0	0	0.042735	0	0	0	0	0	0	0	0.00854701	0	0	0	0.042735
	910	-	0.00854701	0	0	0	0	0.034188	0	0	0	0	0	0	0	0.00854701	0	0	0	0	0	0	0.034188
	911	-	0	0	0	0	0	0	0.00854701	0	0	0	0	0	0	0	0	0.034188	0.00854701	0	0	0	0.034188
	912	-	0.017094	0	0	0	0	0.034188	0	0	0	0	0	0	0	0	0	0	0	0	0	0	0.034188
	913	-	0	0	0.034188	0	0	0	0	0	0	0	0	0	0.017094	0	0	0	0	0	0	0	0.034188
	914	-	0.017094	0	0	0	0	0.00854701	0	0	0	0	0	0	0	0	0	0.017094	0	0	0	0	0.017094
	915	-	0	0	0	0.017094	0	0.00854701	0	0	0	0	0	0	0.00854701	0	0	0	0	0	0	0	0.017094
	916	-	0	0	0.017094	0	0	0	0	0	0	0	0	0	0	0	0.00854701	0	0.00854701	0	0	0	0.017094
	917	-	0	0	0	0	0	0	0	0	0.017094	0.00854701	0	0	0	0	0	0	0.00854701	0	0	0	0.017094
	918	-	0	0	0	0	0	0	0	0	0.017094	0	0	0	0	0	0	0	0.00854701	0.00854701	0	0	0.017094
	919	-	0	0	0	0.017094	0	0.00854701	0	0	0	0	0	0	0	0	0	0.00854701	0	0	0	0	0.017094
	920	-	0.00854701	0	0	0	0	0	0	0.00854701	0	0	0	0	0	0	0	0.00854701	0.00854701	0	0	0	0.00854701
	921	-	0	0	0	0	0	0.025641	0	0	0	0.00854701	0	0	0	0	0	0	0	0	0	0	0.025641
	922	-	0	0	0.00854701	0	0	0.00854701	0	0	0	0	0	0.00854701	0.00854701	0	0	0	0	0	0	0	0.00854701
	923	-	0.00854701	0	0	0.00854701	0	0	0	0	0	0	0	0	0	0	0	0.00854701	0.00854701	0	0	0	0.00854701
	924	-	0	0	0	0.025641	0	0.00854701	0	0	0	0	0	0	0	0	0	0	0	0	0	0	0.025641
	925	-	0	0	0.017094	0.00854701	0	0	0	0	0	0	0	0	0	0	0	0	0.00854701	0	0	0	0.017094
	926	-	0.00854701	0	0	0	0	0	0	0	0.025641	0	0	0	0	0	0	0	0	0.00854701	0	0	0.025641
	927	-	0	0	0	0	0	0	0	0	0.025641	0	0	0	0	0	0.00854701	0	0.00854701	0	0	0	0.025641
	928	-	0	0	0	0.017094	0	0.017094	0	0	0	0	0	0	0	0	0	0.00854701	0	0	0	0	0.017094
	929	-	0	0	0	0	0	0	0	0	0.00854701	0	0	0.00854701	0	0	0	0.025641	0	0	0	0	0.025641
	930	-	0	0	0	0	0	0.042735	0	0	0	0	0	0	0	0	0	0	0	0	0	0	0.042735
	931	-	0	0	0.034188	0	0	0	0	0	0	0	0	0	0	0	0	0.00854701	0	0	0	0	0.034188
	932	-	0	0	0	0	0	0.00854701	0	0	0	0	0	0	0	0	0	0.017094	0	0	0	0	0.017094
	933	-	0	0	0	0.00854701	0	0.017094	0	0	0	0	0	0	0	0	0	0	0	0	0	0	0.017094
	934	-	0	0	0.00854701	0	0	0	0	0	0	0	0	0	0	0	0	0	0	0	0	0	0.00854701
	935	-	0	0	0	0	0	0	0	0	0.00854701	0	0	0	0	0	0	0	0	0	0	0	0.00854701
	936	-	0	0	0	0	0	0	0	0	0.00854701	0	0	0	0	0	0	0	0	0	0	0	0.00854701
	937	-	0.00854701	0	0	0	0	0.00854701	0	0	0	0	0	0	0	0	0	0	0	0	0	0	0.00854701
	938	-	0	0	0	0	0	0	0	0	0	0	0	0	0	0	0	0.017094	0	0	0	0	0.017094
	939	-	0	0	0	0	0	0.017094	0	0	0	0	0	0	0	0	0	0	0	0	0	0	0.017094
	940	-	0	0	0.00854701	0	0	0.00854701	0	0	0	0	0	0	0	0	0	0	0	0	0	0	0.00854701
	941	-	0	0	0	0	0	0.017094	0	0	0	0	0	0	0	0	0	0	0	0	0	0	0.017094
	942	-	0.00854701	0	0	0	0	0	0	0	0	0	0	0	0	0	0	0	0.00854701	0	0	0	0.00854701
	943	-	0	0	0	0	0.017094	0	0	0	0	0	0	0	0	0	0	0	0	0	0	0	0.017094
	944	-	0	0	0	0	0	0	0	0	0	0	0	0	0	0	0	0	0.017094	0	0	0	0.017094
	945	-	0	0	0	0	0	0	0	0	0	0	0	0	0.017094	0	0	0	0	0	0	0	0.017094
	946	-	0.017094	0	0	0	0	0	0	0	0	0	0	0	0	0	0	0	0	0	0	0	0.017094
	947	-	0	0	0	0	0	0	0	0	0	0	0	0	0	0	0	0	0	0.017094	0	0	0.017094
	948	-	0	0	0	0	0	0	0	0	0	0	0	0	0	0	0	0.017094	0	0	0	0	0.017094
	949	-	0	0	0	0	0	0	0	0	0	0	0	0.017094	0	0	0	0	0	0	0	0	0.017094
	950	-	0.017094	0	0	0	0	0	0	0	0	0	0	0	0	0	0	0	0	0	0	0	0.017094
	951	-	0	0	0	0	0	0	0	0	0	0	0	0	0	0	0	0	0.017094	0	0	0	0.017094
	952	-	0	0	0	0	0	0	0	0	0	0	0	0	0	0	0	0	0.017094	0	0	0	0.017094
	953	-	0	0	0	0	0	0	0.017094	0	0	0	0	0	0	0	0	0	0	0	0	0	0.017094
	954	-	0	0	0	0	0	0	0	0	0	0	0	0	0	0	0	0	0.017094	0	0	0	0.017094
	955	-	0.017094	0	0	0	0	0	0	0	0	0	0	0	0	0	0	0	0	0	0	0	0.017094
	956	-	0	0	0	0.00854701	0	0.00854701	0	0	0	0	0	0	0	0	0	0	0	0	0	0	0.00854701
	957	-	0	0	0	0.017094	0	0	0	0	0	0	0	0	0	0	0	0	0	0	0	0	0.017094
	958	-	0	0	0	0.00854701	0	0	0	0	0	0	0	0	0	0	0.00854701	0	0	0	0	0	0.00854701
	959	-	0	0	0	0	0	0	0	0	0	0	0	0	0	0	0	0.00854701	0.00854701	0	0	0	0.00854701
	960	-	0.00854701	0	0	0	0	0	0	0	0	0	0	0	0	0	0	0	0	0.00854701	0	0	0.00854701
	961	-	0	0	0.00854701	0	0	0	0	0	0	0	0	0.00854701	0	0	0	0	0	0	0	0	0.00854701
	962	-	0	0	0	0	0	0	0	0	0	0	0	0	0	0.017094	0	0	0	0	0	0	0.017094
	963	-	0	0	0	0	0	0	0	0	0	0	0	0	0	0	0	0.017094	0	0	0	0	0.017094
	964	-	0.017094	0	0	0	0	0	0	0	0	0	0	0	0	0	0	0	0	0	0	0	0.017094
	965	-	0	0	0	0	0	0	0	0	0	0	0	0	0	0	0	0.017094	0	0	0	0	0.017094
	966	-	0	0	0	0	0	0.00854701	0	0	0	0	0	0	0	0	0	0	0	0.00854701	0	0	0.00854701
	967	-	0	0	0	0	0	0	0	0	0	0	0	0	0	0	0	0	0.017094	0	0	0	0.017094
	968	-	0	0	0	0	0.00854701	0	0	0	0	0	0	0	0	0	0	0.00854701	0	0	0	0	0.00854701
	969	-	0	0	0	0	0	0	0	0	0	0	0	0	0	0	0	0.017094	0	0	0	0	0.017094
	970	-	0	0	0	0	0	0	0	0.00854701	0	0	0	0	0	0	0	0.00854701	0	0	0	0	0.00854701
	971	-	0.00854701	0	0	0	0	0	0	0	0	0	0	0	0	0	0	0	0.00854701	0	0	0	0.00854701
	972	-	0.00854701	0	0.00854701	0	0	0	0	0	0	0	0	0	0	0	0	0	0	0	0	0	0.00854701
	973	-	0	0	0	0	0	0	0	0	0	0	0	0	0	0	0	0.017094	0	0	0	0	0.017094
	974	-	0	0	0	0	0	0	0	0	0	0	0	0	0	0	0	0.00854701	0.00854701	0	0	0	0.00854701
	975	-	0	0	0	0.017094	0	0	0	0	0	0	0	0	0	0	0	0	0	0	0	0	0.017094
	976	-	0	0	0.00854701	0	0	0.00854701	0	0	0	0	0	0	0	0	0	0	0	0	0	0	0.00854701
	977	-	0	0	0.00854701	0	0	0.00854701	0	0	0	0	0	0	0	0	0	0	0	0	0	0	0.00854701
	978	-	0	0	0	0	0	0	0	0	0	0	0	0	0	0	0	0	0	0.017094	0	0	0.017094
	979	-	0	0	0	0	0	0	0	0	0	0	0	0	0	0	0	0.017094	0	0	0	0	0.017094
	980	-	0	0	0	0	0	0	0	0	0	0	0	0	0	0	0	0.017094	0	0	0	0	0.017094
	981	-	0	0	0.017094	0	0	0	0	0	0	0	0	0	0	0	0	0	0	0	0	0	0.017094
	982	-	0	0	0	0.017094	0	0	0	0	0	0	0	0	0	0	0	0	0	0	0	0	0.017094
	983	-	0	0	0	0	0	0	0	0	0	0	0	0.017094	0	0	0	0	0	0	0	0	0.017094
	984	-	0	0	0	0	0	0.017094	0	0	0	0	0	0	0	0	0	0	0	0	0	0	0.017094
	985	-	0	0	0	0.017094	0	0	0	0	0	0	0	0	0	0	0	0	0	0	0	0	0.017094
	986	-	0.00854701	0	0.017094	0	0	0.102564	0	0	0	0	0	0	0	0	0	0	0.017094	0	0	0	0.102564
	987	-	0.00854701	0	0	0	0	0.00854701	0	0	0	0	0	0	0.111111	0	0	0	0.017094	0	0	0	0.111111
	988	-	0	0	0	0	0	0.025641	0	0	0	0	0	0	0.128205	0	0.0940171	0.00854701	0	0	0.00854701	0	0.128205
	989	-	0.111111	0	0	0.119658	0	0.034188	0	0	0	0	0	0	0	0	0	0	0	0	0.00854701	0	0.119658
	990	-	0.025641	0	0	0	0	0	0	0	0	0.025641	0.00854701	0	0	0	0.025641	0	0	0.188034	0	0	0.188034
	991	-	0	0	0.017094	0	0	0	0	0	0	0	0	0	0.230769	0	0	0	0.025641	0	0	0	0.230769
	992	-	0.136752	0	0	0	0	0.017094	0	0	0	0	0.0940171	0	0	0	0	0	0.017094	0.00854701	0	0	0.136752
	993	-	0.128205	0	0	0	0	0	0	0	0.017094	0	0	0.017094	0	0.017094	0	0	0.0769231	0.017094	0	0	0.128205
	994	-	0	0	0	0.017094	0	0.00854701	0	0	0	0.0940171	0	0	0.136752	0	0	0	0	0	0	0	0.136752
	995	-	0.00854701	0	0	0.017094	0	0.111111	0	0	0	0	0	0	0	0	0.00854701	0	0	0	0	0	0.111111
	996	-	0	0	0.017094	0	0	0.00854701	0	0	0	0	0	0	0	0	0.111111	0	0.00854701	0	0	0	0.111111
	997	-	0.00854701	0	0	0	0	0	0	0.017094	0	0	0	0	0.00854701	0	0	0	0.128205	0	0	0	0.128205
	998	-	0.00854701	0	0	0	0	0	0	0	0	0	0	0.00854701	0	0.017094	0	0	0.128205	0	0	0	0.128205
	999	-	0	0	0.0683761	0.017094	0	0	0	0	0	0	0	0.025641	0.017094	0	0	0	0.025641	0.119658	0	0	0.119658
	1000	-	0	0	0	0	0	0.111111	0.017094	0	0	0.00854701	0	0	0.0769231	0.042735	0	0.017094	0	0	0	0	0.111111
	1001	-	0.00854701	0	0.017094	0	0	0	0.102564	0	0	0	0	0.017094	0	0	0.102564	0	0.00854701	0.017094	0	0	0.102564
	1002	-	0.145299	0	0	0	0	0.017094	0	0	0	0	0	0	0	0	0	0	0.111111	0	0	0	0.145299
	1003	-	0.128205	0	0	0.017094	0	0	0	0	0	0	0	0	0.025641	0	0	0.00854701	0	0.0940171	0	0	0.128205
	1004	-	0.0683761	0	0	0.0854701	0	0	0	0	0.00854701	0	0	0.111111	0	0	0	0	0	0.017094	0	0	0.111111
	1005	-	0.00854701	0	0	0.0940171	0	0.034188	0	0	0	0	0	0.025641	0.017094	0	0	0	0.102564	0.00854701	0	0	0.102564
	1006	-	0.034188	0	0	0	0	0.034188	0	0	0.00854701	0	0	0	0.025641	0.111111	0.017094	0.00854701	0	0.0940171	0	0	0.111111
	1007	-	0.0512821	0	0.00854701	0	0	0.00854701	0.102564	0	0	0.025641	0	0.00854701	0.017094	0	0.017094	0.0854701	0	0.00854701	0	0	0.102564
	1008	-	0.136752	0	0	0.0940171	0	0.00854701	0	0	0	0	0	0	0	0	0	0.017094	0.034188	0.034188	0	0	0.136752
	1009	-	0.00854701	0	0	0.025641	0	0.0769231	0	0	0	0.017094	0	0	0.136752	0	0	0.042735	0.017094	0	0	0	0.136752
	1010	-	0.162393	0	0.00854701	0	0	0.111111	0	0	0	0.017094	0	0	0	0	0	0	0	0.025641	0	0	0.162393
	1011	-	0.102564	0	0	0.034188	0.00854701	0.111111	0	0	0.00854701	0.00854701	0	0	0.034188	0	0	0	0	0.017094	0	0	0.111111
	1012	-	0.128205	0	0	0	0	0	0	0	0.00854701	0	0.017094	0.025641	0.0512821	0	0.111111	0.00854701	0	0	0	0	0.128205
	1013	-	0.0512821	0	0	0.042735	0	0.0683761	0	0	0.0769231	0.128205	0	0	0	0	0.017094	0	0.017094	0	0	0	0.128205
	1014	-	0.017094	0	0.017094	0	0	0.034188	0	0	0.0512821	0.017094	0	0	0.017094	0	0.102564	0.00854701	0.111111	0.00854701	0.017094	0	0.111111
	1015	-	0.017094	0	0.00854701	0	0	0.042735	0	0	0	0	0	0.111111	0.025641	0	0	0.128205	0.0683761	0	0	0	0.128205
	1016	-	0.188034	0	0.00854701	0	0	0	0	0	0	0	0	0	0.017094	0	0.017094	0.017094	0.162393	0	0	0	0.188034
	1017	-	0.00854701	0	0	0.017094	0	0.153846	0.017094	0	0	0.034188	0.00854701	0	0	0.017094	0.017094	0.0940171	0.017094	0.034188	0	0	0.153846
	1018	-	0.017094	0	0	0.0854701	0	0.034188	0	0	0	0	0	0.153846	0	0	0.0940171	0	0.017094	0	0.025641	0	0.153846
	1019	-	0.00854701	0	0.00854701	0.145299	0	0.017094	0	0	0	0	0.017094	0	0	0	0.0769231	0.00854701	0.153846	0.017094	0	0	0.153846
	1020	-	0.034188	0	0.00854701	0.188034	0	0.222222	0.025641	0	0.00854701	0	0	0	0.00854701	0	0	0.034188	0.025641	0	0	0	0.222222
	1021	-	0.0598291	0	0.0854701	0.017094	0	0.034188	0	0.025641	0.042735	0	0	0	0	0	0.042735	0.017094	0.239316	0	0	0	0.239316
	1022	-	0.205128	0	0	0.0598291	0	0.0683761	0	0	0.00854701	0	0	0.025641	0.025641	0.017094	0.025641	0	0.017094	0.111111	0	0	0.205128
	1023	-	0.00854701	0	0	0	0	0.025641	0.017094	0	0.017094	0	0	0	0	0.0940171	0.25641	0.0598291	0.0769231	0	0.017094	0	0.25641
	1024	E	0.034188	0	0.017094	0.316239	0.0940171	0.0683761	0	0.042735	0.00854701	0.00854701	0	0	0	0.017094	0.0512821	0.00854701	0.025641	0	0	0	0.316239
	1025	-	0	0.00854701	0.0512821	0.025641	0.025641	0.042735	0.230769	0	0.136752	0	0	0.034188	0.017094	0	0	0	0.0598291	0.0683761	0	0	0.230769
	1026	-	0.179487	0	0	0.034188	0	0.273504	0	0.0683761	0.00854701	0	0	0	0	0	0.017094	0.0512821	0	0.0854701	0	0	0.273504
	1027	-	0.188034	0	0.17094	0.017094	0	0.042735	0.025641	0.017094	0.00854701	0	0	0.00854701	0.162393	0.017094	0	0.0683761	0	0.017094	0	0	0.188034
	1028	G	0.162393	0	0.0769231	0.111111	0	0.179487	0	0	0.00854701	0.00854701	0.042735	0.025641	0.00854701	0	0.0598291	0	0.025641	0.145299	0	0	0.179487
	1029	G	0.034188	0	0.042735	0.00854701	0	0.350427	0	0.0683761	0.017094	0	0	0.00854701	0	0	0.102564	0.025641	0	0.230769	0.00854701	0	0.350427
	1030	S	0.222222	0	0.0598291	0.0940171	0	0.128205	0	0	0.00854701	0	0.00854701	0	0.00854701	0	0.034188	0.324786	0.034188	0.025641	0	0	0.324786
	1031	-	0.042735	0	0.00854701	0	0.0683761	0.145299	0	0.00854701	0.025641	0.188034	0.128205	0.188034	0	0	0.034188	0.042735	0	0.0683761	0	0	0.188034
	1032	T	0.0598291	0	0.00854701	0	0	0.188034	0.0769231	0	0	0	0.0683761	0.102564	0	0	0.0940171	0.0598291	0.196581	0.0683761	0	0.025641	0.196581
	1033	S	0.00854701	0	0.145299	0.0512821	0.034188	0.17094	0	0	0.00854701	0	0.025641	0.017094	0.042735	0	0.0854701	0.324786	0.00854701	0.00854701	0	0.00854701	0.324786
	1034	A	0.521368	0	0.034188	0.00854701	0.017094	0.145299	0	0	0	0	0	0	0	0	0.153846	0.017094	0.025641	0	0	0	0.521368
	1035	G	0.025641	0	0	0	0	0.478632	0	0	0.00854701	0.00854701	0.025641	0.0683761	0.017094	0	0	0.0512821	0.017094	0.196581	0	0.00854701	0.478632
	1036	S	0.119658	0	0	0.025641	0	0.042735	0.017094	0.034188	0	0.0769231	0.017094	0.017094	0	0	0.00854701	0.564103	0	0.00854701	0	0	0.564103
	1037	-	0.145299	0	0.017094	0.025641	0	0.128205	0	0	0	0.025641	0	0	0.119658	0.00854701	0.102564	0.017094	0.00854701	0.0512821	0.00854701	0	0.145299
	1038	-	0.0512821	0.00854701	0	0	0	0.034188	0	0	0	0.042735	0	0	0.017094	0	0.00854701	0.0854701	0	0.0854701	0.017094	0.145299	0.145299
	1039	-	0	0	0.00854701	0	0	0.247863	0	0	0	0.0854701	0	0	0.017094	0.017094	0.042735	0	0.017094	0.017094	0	0	0.247863
	1040	-	0.017094	0	0	0	0.017094	0.00854701	0	0	0	0.0940171	0.017094	0	0.025641	0	0.136752	0.0683761	0	0.0598291	0	0.00854701	0.136752
	1041	-	0	0	0	0	0.00854701	0	0	0	0	0.0683761	0	0	0.034188	0.017094	0.017094	0	0	0	0.00854701	0	0.0683761
	1042	-	0	0	0	0.017094	0	0	0	0	0	0	0	0	0	0	0	0	0	0	0	0	0.017094
	1043	-	0	0	0	0	0	0	0	0	0.00854701	0	0	0	0	0	0	0	0.00854701	0	0	0	0.00854701
	1044	-	0	0	0	0	0	0.017094	0	0	0	0	0	0	0	0	0	0	0	0	0	0	0.017094
	1045	-	0	0	0.017094	0	0	0	0	0	0	0	0	0	0	0	0	0	0	0	0	0	0.017094
	1046	-	0	0	0	0	0	0.017094	0	0	0	0	0	0	0	0	0	0	0	0	0	0	0.017094
	1047	-	0	0	0	0	0	0.025641	0	0	0	0	0	0	0	0	0	0	0	0.017094	0	0	0.025641
	1048	-	0.034188	0	0	0	0	0	0	0	0	0	0	0	0	0	0	0	0	0.00854701	0	0	0.034188
	1049	-	0	0	0	0	0	0	0	0	0	0	0	0.025641	0.017094	0	0	0	0	0	0	0	0.025641
	1050	-	0	0	0	0.017094	0	0.025641	0	0	0	0	0	0	0	0	0	0	0	0	0	0	0.025641
	1051	-	0	0	0.025641	0	0	0	0	0	0	0	0	0	0	0	0	0	0	0.017094	0	0	0.025641
	1052	-	0.017094	0	0.00854701	0	0	0	0	0	0	0	0	0	0	0	0	0.017094	0	0	0	0	0.017094
	1053	-	0	0	0	0	0	0.025641	0	0	0	0.017094	0	0	0	0	0	0	0	0	0	0	0.025641
	1054	-	0	0	0	0	0	0	0	0	0	0	0	0.017094	0	0	0	0.025641	0	0	0	0	0.025641
	1055	-	0.025641	0	0	0	0	0	0	0	0	0	0	0	0	0	0	0.017094	0	0	0	0	0.025641
	1056	-	0.00854701	0	0	0	0.00854701	0	0	0	0	0	0	0	0	0	0	0	0	0	0	0.025641	0.025641
	1057	-	0	0	0	0	0	0.042735	0	0	0	0	0	0	0	0	0	0	0	0	0	0	0.042735
	1058	-	0	0	0	0	0	0	0	0.00854701	0	0	0	0	0	0	0.025641	0.00854701	0	0	0	0	0.025641
	1059	-	0.017094	0	0	0.0769231	0	0.290598	0	0	0	0.0769231	0.00854701	0	0	0	0.0683761	0	0	0.0598291	0	0	0.290598
	1060	L	0.0598291	0	0	0	0	0	0	0	0	0.504274	0	0	0.034188	0	0	0	0	0	0	0	0.504274
	1061	L	0.00854701	0	0	0	0	0	0	0	0	0.547009	0	0	0.042735	0	0	0.025641	0	0	0	0	0.547009
	1062	P	0	0	0	0	0.00854701	0	0	0	0	0.213675	0	0	0.478632	0.00854701	0	0.042735	0	0.017094	0	0	0.478632
	1063	L	0	0	0	0	0	0	0	0	0	0.752137	0.025641	0	0.017094	0	0	0.00854701	0	0	0	0	0.752137
	1064	L	0.00854701	0	0	0	0.042735	0	0	0	0	0.837607	0	0	0	0	0	0	0	0	0	0	0.837607
	1065	L	0	0	0	0	0.0512821	0.00854701	0	0	0	0.786325	0.042735	0	0	0	0	0	0	0.00854701	0	0	0.786325
	1066	L	0.00854701	0	0	0	0	0.025641	0	0	0	0.871795	0	0	0	0	0	0.00854701	0	0	0	0	0.871795
	1067	L	0	0	0	0	0	0	0	0.017094	0.00854701	0.888889	0.017094	0	0	0	0	0	0	0	0	0	0.888889
	1068	G	0	0.00854701	0	0.025641	0	0.863248	0	0	0	0	0	0	0	0	0	0	0	0.017094	0.00854701	0	0.863248
	1069	L	0	0	0	0	0.025641	0	0	0	0	0.74359	0.145299	0	0	0	0	0	0.00854701	0	0	0	0.74359
	1070	W	0	0.0683761	0	0	0	0	0	0	0	0	0	0	0	0	0	0.00854701	0	0	0.854701	0	0.854701
	1071	G	0.034188	0	0	0	0	0.786325	0	0	0	0	0	0	0.00854701	0	0	0	0	0.102564	0	0	0.786325
	1072	F	0	0	0	0	0.632479	0	0	0.222222	0	0.0598291	0	0	0	0	0.00854701	0	0	0.00854701	0	0	0.632479
	1073	A	0.820513	0	0	0	0	0	0	0	0	0.00854701	0	0	0	0	0	0.00854701	0.00854701	0.0854701	0	0	0.820513
	1074	A	0.666667	0	0	0.00854701	0.017094	0	0	0	0	0	0	0	0	0	0	0.025641	0.188034	0.025641	0	0	0.666667
	1075	A	0.495726	0	0	0	0.00854701	0	0	0.0769231	0	0.350427	0	0	0	0	0	0	0	0	0	0	0.495726
	1076	-	0.00854701	0.00854701	0	0	0	0	0	0	0	0	0	0.00854701	0	0	0	0	0	0	0	0.264957	0.264957
	1077	-	0	0	0	0	0	0.034188	0	0	0	0	0	0.00854701	0	0	0	0	0	0	0	0	0.034188
	1078	-	0.017094	0	0	0	0	0	0	0	0	0	0	0	0	0	0	0	0	0.017094	0	0	0.017094
